# Supplementary material for: Chemical modulation of gut bacterial metabolism induces colanic acid and extends the lifespan of nematode and mammalian hosts
Source: PLoS Biol. 2025 Nov 11;23(11):e3002749. doi: 10.1371/journal.pbio.3002749 (PMC12604771; doi:10.1371/journal.pbio.3002749)
Supplement: S1 Data — Source data. Summary of all raw data underlying the quantification analyses presented in main and supplementary figures. Figs 1B, 1C, 1E–1H, 1J, S1B, 2A, 2B, 2E, 2G–2J, S2C–S2N, 3B–3D, 4B, and 4E. (XLSX) [file pbio.3002749.s005.xlsx]

## Sheet: Figure 1B
The percentage of reads mapping to the cps operon in the Japanese cohort (PRJNA675598)
SampleID	Mapped_reads	Total_reads	Percentage	log10_Percentage	Group
SRR15051222	10538	3438626	0.30646	-0.513627	Elderly
SRR15051210	7	5282865	0.000132504	-3.87777	Centenarian
SRR15051225	18	3239377	0.000555662	-3.25519	Elderly
SRR15051211	8421	5644005	0.149203	-0.826224	Centenarian
SRR15051212	114	5252349	0.00217046	-2.66345	Centenarian
SRR15051223	81	7192340	0.0011262	-2.94839	Elderly
SRR15051219	7715	7192851	0.107259	-0.969565	Elderly
SRR15051209	56	8771313	0.000638445	-3.19488	Centenarian
SRR15051220	9788	8707092	0.112414	-0.949179	Elderly
SRR15051230	32	3191845	0.00100255	-2.99889	Elderly
SRR15051221	105	10118781	0.00103767	-2.98394	Elderly
SRR15051207	3351	8823673	0.0379774	-1.42047	Centenarian
SRR15051205	82	10577831	0.000775206	-3.11058	Centenarian
SRR15051218	81	7159138	0.00113142	-2.94638	Elderly
SRR15051217	137	11205893	0.00122257	-2.91273	Elderly
SRR15051227	597	6146112	0.00971346	-2.01263	Elderly
SRR15051226	1468	7788479	0.0188484	-1.72473	Elderly
SRR15051234	16	3325067	0.000481193	-3.31768	Elderly
SRR15051213	93	13706700	0.0006785	-3.16845	Elderly
SRR15051216	732	14129233	0.00518075	-2.28561	Elderly
SRR15051237	1315	3900980	0.0337095	-1.47225	Elderly
SRR15051214	3	14900262	2.01339e-05	-4.69607	Elderly
SRR15051224	105	15299566	0.000686294	-3.16349	Elderly
SRR15051244	6	3535858	0.00016969	-3.77034	Elderly
SRR15051245	1081	3570840	0.030273	-1.51894	Elderly
SRR15051232	11816	8992856	0.131393	-0.881427	Elderly
SRR15051241	12	5898249	0.00020345	-3.69154	Elderly
SRR15051239	73	6828468	0.00106905	-2.971	Elderly
SRR15051238	2059	6613022	0.0311355	-1.50674	Elderly
SRR15051242	77	7635060	0.00100851	-2.99632	Elderly
SRR15051248	10	4373871	0.00022863	-3.64087	Elderly
SRR15051249	1824	3914062	0.0466012	-1.3316	Elderly
SRR15051252	0	2982191	0	#NUM!	Elderly
SRR15051229	29	13080482	0.000221704	-3.65423	Elderly
SRR15051250	7222	5107754	0.141393	-0.849572	Elderly
SRR15051236	429	11231163	0.00381973	-2.41797	Elderly
SRR15051246	27	7533351	0.000358406	-3.44562	Elderly
SRR15051235	61	12845722	0.000474866	-3.32343	Elderly
SRR15051251	432	6789040	0.0063632	-2.19632	Elderly
SRR15051258	30	3838073	0.000781642	-3.10699	Elderly
SRR15051228	38	18517020	0.000205217	-3.68779	Elderly
SRR15051259	2560	4900240	0.0522423	-1.28198	Elderly
SRR15051269	295	1192156	0.0247451	-1.60651	Centenarian
SRR15051264	1	4459212	2.24255e-05	-4.64926	Elderly
SRR15051260	26	6190781	0.000419979	-3.37677	Elderly
SRR15051240	19	15127076	0.000125603	-3.901	Elderly
SRR15051263	1319	5880536	0.0224299	-1.64917	Elderly
SRR15051231	88	19534693	0.000450481	-3.34632	Elderly
SRR15051247	12	13895592	8.63583e-05	-4.0637	Elderly
SRR15051268	181	5886197	0.00307499	-2.51216	Elderly
SRR15051261	2910	10383650	0.0280248	-1.55246	Elderly
SRR15051270	21	5398359	0.000389007	-3.41004	Centenarian
SRR15051275	647	3300062	0.0196057	-1.70762	Elderly
SRR15051256	224	12437170	0.00180105	-2.74447	Elderly
SRR15051255	291	13645505	0.00213257	-2.6711	Elderly
SRR15051273	746	5923006	0.012595	-1.8998	Centenarian
SRR15051267	18762	9311411	0.201495	-0.695736	Elderly
SRR15051233	132	16561783	0.000797016	-3.09853	Elderly
SRR15051277	5446	5272012	0.1033	-0.985899	Centenarian
SRR15051253	65	18272350	0.000355729	-3.44888	Elderly
SRR15051262	40	15612707	0.000256202	-3.59142	Elderly
SRR15051276	283	7597223	0.00372505	-2.42887	Centenarian
SRR15051265	4	14890184	2.68633e-05	-4.57084	Elderly
SRR15051283	4743	6282745	0.0754925	-1.1221	Centenarian
SRR15051257	19	19650388	9.66902e-05	-4.01462	Elderly
SRR15051278	1730	8901797	0.0194343	-1.71143	Centenarian
SRR15051271	33	13784136	0.000239406	-3.62087	Centenarian
SRR15051274	39	12401139	0.000314487	-3.5024	Centenarian
SRR15051266	8441	18074019	0.0467024	-1.33066	Elderly
SRR15051282	2	8572834	2.33295e-05	-4.63209	Centenarian
SRR15051291	31	3638241	0.00085206	-3.06953	Elderly
SRR15051292	55	3484675	0.00157834	-2.8018	Elderly
SRR15051297	19	2595564	0.000732018	-3.13548	Elderly
SRR15051293	29	4354778	0.000665935	-3.17657	Elderly
SRR15051284	267	10276338	0.0025982	-2.58533	Centenarian
SRR15051296	2	3105711	6.43975e-05	-4.19113	Elderly
SRR15051287	36207	9663684	0.374671	-0.42635	Centenarian
SRR15051279	154	13723830	0.00112214	-2.94995	Centenarian
SRR15051280	2724	14233388	0.0191381	-1.7181	Elderly
SRR15051272	27571	18236448	0.151186	-0.820488	Centenarian
SRR15051298	16	4602668	0.000347624	-3.45889	Elderly
SRR15051308	10	1366791	0.000731641	-3.1357	Elderly
SRR15051304	46	2910162	0.00158067	-2.80116	Elderly
SRR15051286	1957	12895613	0.0151757	-1.81885	Centenarian
SRR15051299	57	7528312	0.000757142	-3.12082	Elderly
SRR15051281	33836	17560462	0.192683	-0.715157	Centenarian
SRR15051254	4182	20624822	0.0202765	-1.69301	Elderly
SRR15051290	165	14115674	0.00116891	-2.93222	Elderly
SRR15051316	7101	3632568	0.195482	-0.708894	Elderly
SRR15051294	880	13826002	0.00636482	-2.19621	Elderly
SRR15051320	38	3362599	0.00113008	-2.94689	Elderly
SRR15051295	13131	16264918	0.080732	-1.09295	Elderly
SRR15051319	41	7093243	0.000578015	-3.23806	Elderly
SRR15051317	2896	7743226	0.0374004	-1.42712	Elderly
SRR15051318	8962	7877157	0.113772	-0.943965	Elderly
SRR15051306	16	15740052	0.000101652	-3.99289	Elderly
SRR15051309	1	13943082	7.17202e-06	-5.14436	Elderly
SRR15051301	484	17361098	0.00278784	-2.55473	Elderly
SRR15051302	216	18584646	0.00116225	-2.9347	Elderly
SRR15051310	158	16342471	0.000966806	-3.01466	Elderly
SRR15051312	3970	15718771	0.0252564	-1.59763	Elderly
SRR15051311	659	16786665	0.00392574	-2.40608	Elderly
SRR15051313	414	16549330	0.00250161	-2.60178	Elderly
SRR15051307	207	18859882	0.00109757	-2.95957	Elderly
SRR15051331	60	3834603	0.0015647	-2.80557	Elderly
SRR15051305	3	21323630	1.40689e-05	-4.85174	Elderly
SRR15051303	13	21586638	6.02224e-05	-4.22024	Elderly
SRR15051338	1063	2599889	0.0408864	-1.38842	Centenarian
SRR15051336	39	3546516	0.00109967	-2.95874	Centenarian
SRR15051337	4058	3203624	0.126669	-0.897329	Centenarian
SRR15051315	256	17667510	0.00144899	-2.83894	Elderly
SRR15051335	556	5033653	0.0110457	-1.95681	Centenarian
SRR15051343	5	2498705	0.000200104	-3.69874	Centenarian
SRR15051333	224	8810991	0.00254228	-2.59478	Centenarian
SRR15051346	13	2550369	0.00050973	-3.29266	Centenarian
SRR15051348	400	2253753	0.0177482	-1.75085	Centenarian
SRR15051352	239	1072765	0.0222789	-1.65211	Centenarian
SRR15051350	2996	2854592	0.104954	-0.979002	Centenarian
SRR15051353	404	2249964	0.0179558	-1.74579	Centenarian
SRR15051345	198	4715548	0.00419888	-2.37687	Centenarian
SRR15051355	5	2319682	0.000215547	-3.66646	Centenarian
SRR15051341	671	7604125	0.00882416	-2.05433	Centenarian
SRR15051347	48	5253568	0.000913665	-3.03921	Centenarian
SRR15051354	8	3102487	0.000257858	-3.58862	Elderly
SRR15051349	1282	5029084	0.0254917	-1.5936	Centenarian
SRR15051344	28	7735226	0.00036198	-3.44131	Elderly
SRR15051340	194	11533780	0.00168202	-2.77417	Centenarian
SRR15051342	6	11753905	5.10469e-05	-4.29203	Centenarian
SRR15051339	4570	13280706	0.0344108	-1.4633	Centenarian
SRR15051364	17	7700921	0.000220753	-3.65609	Elderly
SRR15051377	912	3697300	0.0246666	-1.60789	Elderly
SRR15051376	1866	6065458	0.0307644	-1.51195	Elderly
SRR15051396	507	4643675	0.0109181	-1.96185	Centenarian
SRR15051400	27	2400770	0.00112464	-2.94899	Centenarian
SRR15051395	1997	5707219	0.0349908	-1.45605	Centenarian
SRR15051393	6163	8200970	0.0751496	-1.12407	Centenarian
SRR15051402	28	3592597	0.00077938	-3.10825	Centenarian
SRR15051387	213	11640907	0.00182975	-2.73761	Elderly
SRR15051397	1638	8380610	0.0195451	-1.70896	Centenarian
SRR15051398	2837	9088932	0.0312138	-1.50565	Centenarian
SRR15051404	615	6291164	0.00977562	-2.00986	Centenarian
SRR15051415	728	4815276	0.0151186	-1.82049	Centenarian
SRR15051409	857	6826913	0.0125533	-1.90124	Centenarian
SRR15051408	98	8175764	0.00119866	-2.9213	Elderly
SRR15051405	2189	10316717	0.021218	-1.6733	Centenarian
SRR15051417	108	6899386	0.00156536	-2.80539	Centenarian
SRR15051406	36	10935627	0.000329199	-3.48254	Centenarian
SRR15051419	55	5451826	0.00100884	-2.99618	Centenarian
SRR15051425	27	2144463	0.00125906	-2.89995	Centenarian
SRR15051418	6391	6012786	0.10629	-0.973507	Centenarian
SRR15051411	15	9560055	0.000156903	-3.80437	Centenarian
SRR15051420	3486	6279251	0.0555162	-1.25558	Elderly
SRR15051410	322	11260662	0.00285951	-2.54371	Centenarian
SRR15051428	1978	2782602	0.0710845	-1.14822	Centenarian
SRR15051432	6	2128787	0.000281851	-3.54998	Centenarian
SRR15051407	140	13323423	0.00105078	-2.97849	Centenarian
SRR15051434	80	2694616	0.00296888	-2.52741	Elderly
SRR15051433	48	3039634	0.00157914	-2.80158	Centenarian
SRR15051427	37	5897951	0.000627337	-3.2025	Centenarian
SRR15051421	163	5475941	0.00297666	-2.52627	Centenarian
SRR15051401	1785	11221556	0.0159069	-1.79841	Centenarian
SRR15051429	3912	5018908	0.0779452	-1.10821	Centenarian
SRR15051412	3759	14072562	0.0267116	-1.5733	Centenarian
SRR15051441	28	2127126	0.00131633	-2.88064	Centenarian
SRR15051399	2	20337493	9.83405e-06	-5.00727	Centenarian
SRR15051437	1835	5248516	0.0349623	-1.4564	Centenarian
SRR15051440	47	5392025	0.000871658	-3.05965	Centenarian
SRR15051435	24	8122409	0.000295479	-3.52947	Centenarian
SRR15051413	25263	18307534	0.137992	-0.860145	Centenarian
SRR15051423	110	13807971	0.000796641	-3.09874	Elderly
SRR15051442	44	7283157	0.000604134	-3.21887	Centenarian
SRR15051446	64	6713685	0.000953277	-3.02078	Elderly
SRR15051422	1237	17236162	0.00717677	-2.14407	Centenarian
SRR15051436	892	10559680	0.00844723	-2.07329	Centenarian
SRR15051452	751	3553663	0.0211331	-1.67504	Centenarian
SRR15051431	87	13636322	0.000638002	-3.19518	Centenarian
SRR15051449	1139	7654025	0.0148811	-1.82737	Centenarian
SRR15051456	2	4452106	4.49226e-05	-4.34754	Elderly
SRR15051439	31	12723827	0.000243637	-3.61326	Centenarian
SRR15051451	94	6222392	0.00151067	-2.82083	Centenarian
SRR15051458	57	4186428	0.00136154	-2.86597	Centenarian
SRR15051460	129	4481994	0.00287818	-2.54088	Centenarian
SRR15051447	291	11438263	0.00254409	-2.59447	Centenarian
SRR15051470	227	2159251	0.0105129	-1.97828	Centenarian
SRR15051466	2345	3592827	0.0652689	-1.18529	Centenarian
SRR15051469	182	4106182	0.00443234	-2.35337	Centenarian
SRR15051443	10558	16246012	0.0649883	-1.18717	Centenarian
SRR15051445	376	16402183	0.00229238	-2.63971	Elderly
SRR15051455	15	10171109	0.000147477	-3.83128	Centenarian
SRR15051424	543	23874275	0.00227441	-2.64313	Elderly
SRR15051462	0	10507386	0	#NUM!	Centenarian
SRR15051480	94	2727687	0.00344614	-2.46267	Centenarian
SRR15051477	232	3370098	0.00688407	-2.16215	Centenarian
SRR15051461	91	11776914	0.000772698	-3.11199	Centenarian
SRR15051487	0	1674718	0	#NUM!	Centenarian
SRR15051474	3960	5407469	0.073232	-1.1353	Centenarian
SRR15051479	20	4161165	0.000480635	-3.31818	Centenarian
SRR15051491	13	2491513	0.000521771	-3.28252	Centenarian
SRR15051465	966	12406358	0.00778633	-2.10867	Centenarian
SRR15051471	1712	12512490	0.0136823	-1.86384	Centenarian
SRR15051459	26	17029098	0.00015268	-3.81622	Centenarian
SRR15051464	1399	15909287	0.00879361	-2.05583	Centenarian
SRR15051478	4734	10365448	0.045671	-1.34036	Elderly
SRR15051511	10	1529173	0.000653948	-3.18446	Centenarian
SRR15051499	53	4484854	0.00118176	-2.92747	Centenarian
SRR15051501	16	4930103	0.000324537	-3.48874	Elderly
SRR15051489	259	8921669	0.00290304	-2.53715	Elderly
SRR15051507	1149	5589229	0.0205574	-1.68703	Centenarian
SRR15051468	350	19483915	0.00179635	-2.74561	Elderly
SRR15051506	1764	5859262	0.0301062	-1.52134	Centenarian
SRR15051497	13	8300393	0.000156619	-3.80516	Centenarian
SRR15051495	3854	8160611	0.0472269	-1.32581	Centenarian
SRR15051516	32	3682574	0.000868957	-3.061	Centenarian
SRR15051509	0	6787564	0	#NUM!	Centenarian
SRR15051515	928	4572180	0.0202967	-1.69258	Centenarian
SRR15051522	97	2923407	0.00331805	-2.47912	Centenarian
SRR15051504	10514	9827952	0.106981	-0.970695	Centenarian
SRR15051521	0	5242621	0	#NUM!	Centenarian
SRR15051502	6	11283028	5.31772e-05	-4.27427	Centenarian
SRR15051525	436	4328220	0.0100734	-1.99682	Centenarian
SRR15051520	0	12884070	0	#NUM!	Centenarian
SRR15051534	7	8885908	7.87764e-05	-4.1036	Elderly
SRR15051512	998	17465622	0.00571408	-2.24305	Elderly
SRR15051513	12	19098783	6.28312e-05	-4.20182	Centenarian
SRR15051523	26	15349685	0.000169385	-3.77113	Elderly
SRR15051527	46546	16880424	0.27574	-0.559501	Centenarian

## Sheet: Figure 1C
The percentage of reads mapping to the cps operon in the Italian cohort (PRJEB25514)
SampleID	Mapped_reads	Total_reads	Percentage	log10_Percentage	Group
ERR3501990	1444	15904980	0.00907892	-2.04197	Centenarian
ERR3501988	258	16827995	0.00153316	-2.81441	Centenarian
ERR3479091	4095	16821333	0.0243441	-1.61361	Centenarian
ERR3501987	1214	18190389	0.00667385	-2.17562	Centenarian
ERR3501989	32113	22852672	0.140522	-0.852256	Centenarian
ERR2391226	4732	26949882	0.0175585	-1.75551	Centenarian
ERR2391225	4618	27972279	0.0165092	-1.78227	Centenarian
ERR2391221	197	28142267	0.000700015	-3.15489	Centenarian
ERR2391220	6204	30110621	0.020604	-1.68605	Elderly
ERR2391219	2278	31428486	0.0072482	-2.13977	Centenarian
ERR2391222	7284	31444161	0.0231649	-1.63517	Centenarian
ERR3501991	1179	13575588	0.00868471	-2.06124	Centenarian
ERR2391227	117	26715164	0.000437954	-3.35857	Centenarian
ERR3501992	14	16121739	8.68393e-05	-4.06128	Centenarian
ERR2391228	101	30080166	0.000335769	-3.47396	Centenarian
ERR3501994	1292	16854915	0.00766542	-2.11546	Centenarian
ERR3501993	4700	20174370	0.0232969	-1.6327	Elderly
ERR3501995	412	14223060	0.0028967	-2.5381	Elderly
ERR3502003	13	17107471	7.59902e-05	-4.11924	Elderly
ERR3502004	1466	17931498	0.00817556	-2.08748	Elderly
ERR3502006	14	16826297	8.32031e-05	-4.07986	Elderly
ERR3502005	9	19905318	4.5214e-05	-4.34473	Elderly
ERR3502007	154	18178917	0.000847135	-3.07205	Elderly
ERR3502008	3856	20098488	0.0191855	-1.71703	Elderly
ERR3502009	1057	20857299	0.00506777	-2.29518	Centenarian
ERR3502010	510	21497500	0.00237237	-2.62482	Centenarian
ERR3502012	13	18142697	7.16542e-05	-4.14476	Elderly
ERR3502016	45398	17292290	0.262533	-0.580816	Elderly
ERR3502011	407	24373308	0.00166986	-2.77732	Elderly
ERR3502013	10479	18253016	0.0574097	-1.24101	Centenarian
ERR3502018	127	18341324	0.000692425	-3.15963	Elderly
ERR3502023	137	14928824	0.000917688	-3.03731	Elderly
ERR3502019	85	18798653	0.00045216	-3.34471	Elderly
ERR3502025	402	14911922	0.00269583	-2.56931	Elderly
ERR3502024	76	16430673	0.00046255	-3.33484	Elderly
ERR3502022	3793	17307019	0.021916	-1.65924	Elderly
ERR3502020	91	17119534	0.000531557	-3.27445	Elderly
ERR3502026	255	14904543	0.00171089	-2.76678	Elderly
ERR3502027	389	13536369	0.00287374	-2.54155	Elderly
ERR3502021	36	20411173	0.000176374	-3.75357	Elderly
ERR3502028	1272	16891909	0.00753023	-2.12319	Elderly
ERR3502029	51367	16081751	0.319412	-0.495649	Centenarian

## Sheet: Figure 1E
Quantification of colanic acid from filtered bacterial cultures of E. coli treated with different subMIC antibiotics
Ctrl	Ctrl+Cepha	Δlon	Ctrl+PenG	Ctrl+Amp	Ctrl+CephaT
1	3.13323	12.4633	2.00919
1	8.62877	10.1137	4.76566		4.96288
1	12.839	27.0447			8.67621
1	5.35148	6.9336			1.97388
1			2.38889	2.48413
1			10.8504	1.69343
1				0.5

## Sheet: Figure 1F
Quantification of colanic acid from filtered bacterial cultures of E. coli treated with different concentration of cephaloridine
cephaloridina concentration (μg/mL)	relative CA level
0	1	1	1	1	1
0.45	0.764045	1.47368	0.789
0.9	0.853933	1.21053	1.895	2.11905
1.8	1.8427	2.42105		2.75397	3.00735
3.6	1.13483	1.4386		3.20635

## Sheet: Figure 1G
Bacterial growth curves based on OD600 (dotted line)
Time (hour)	BW25113		BW25113+Cepha		Δlon
0	0.02	0.015	0.01	0.013	0.019	0.015
2	0.01	0.012	0.011	0.012	0.012	0.011
4	0.041	0.041	0.042	0.041	0.037	0.036
6	0.168	0.179	0.145	0.146	0.139	0.139
8	0.588	0.588	0.499	0.497	0.467	0.469
10	0.907	0.905	0.896	0.895	0.842	0.842
14.5	0.979	0.984	0.932	0.933	0.886	0.883
23	0.951	0.953	0.912	0.915	0.991	0.985
Quantification of colanic acid based on growth curve (solid line)
Time (hour)	BW25113		BW25113 + Cepha		Δlon
0	0	0	0	0	0	0
2	1	1	0.905333	1.01351	1	1.01351
4	1	1	0.608703	0.308448	1.40222	1.95724
6	1	1	3.04241	5.9156	7.31862	12.8312
8	1	1	8.17407	5.56066	11.4789	7.80305
10	1	1	4.96232	7.92436	15.4121	10.9396
23	1	1	10.7547	6.69667	15.8869

## Sheet: Figure 1H
Quantification of SRS signal intensity due to D-glucose incorporation
Control-1Hr	Cepha-1Hr	Control-2Hr	Cepha-2Hr	Control-3Hr	Cepha-3Hr	Control-4Hr	Cepha-4Hr	Control-6Hr	Cepha-6Hr
353.3	426.621	858.464	663.859	832.935	449.327	815.359	854.791	1157.74	1219.93
474.596	337.54	710.976	676.964	794.161	605.032	881.961	1129.67	1005.51	1207.53
497.067	455.28	670.642	478.889	720.871	501.956	1050.05	1024.46	1029.58	1188.26
410.865	487.904	706.718	884.84	760.214	588.82	1088.6	1045.44	1051.18	946.791
530.128	523.673	722.447	508.021	764.549	676.301	873.481	1054.59	991.387	1110.13
520.539	532.514	773.198	607.26	796.046	524.417	806.434	918.665	957.647	992.24
372.958	659.426	761.484	635.826	726.124	563.451	678.553	1260.19	1051.76	1208.9
406.671	611.543	827.936	484.919	763.833	778.673	983.703	1097.53	984.829	968.043
509.484	480.612	544.925	748.157	755.101	676.02	813.358	1195.14	1033.58	1269.35
639.913	578.639	780.198	499.175	765.536	539.99	764.87	1255.52	986.874	1015.47
359.522	375.538	659.219	671.143	966.858	514.005	815.359	722.641	1210.41	1057.58
469.33	373.421	539.038	799.412	738.857	508.304	881.961	725.185	1080.63	998.534
542.033	301.521		826.292	685.118	601.011	1050.05	798.877	1112.38	981.566
384.476	468.922		762.598	708.632	926.089	1088.6	757.976	1115.82	965.623
471.408	512.577		859.395	732.574	756.426	873.481	567.836	1062.04	995.093
473.961	543.488		670.45	493.774	745.026	806.434	811.578	867.491	953.155
445.462	274.419		736.068	689.531	768.678	678.553	779.961	1006.48	1023.59
413.179	250.418		561.845	719.193	739.587	983.703	848.885	1022.87	1137.48
438.036	599.051		618.661	857.007	762.766	813.358	840.404	1109.35	1042.02
661.609	419.894		533.114	1024.59	898.25	764.87	947.368	1038.93	945.732
444.17	398.092		599.082	566.223	814.216	743.09	837.507	1148.1	951.711
368.783	418.283		555.606	722.562	778.136	790.685	798.102	1106.18	1013.58
336.08	819.845		640.757	678.691	660.929	763.266	1074.55	945.018	1009.38
442.306	688.57		534.065	601.425	440.733	886.83	952.445	900.961	871.851
534.972	753.13		748.243		569.317	857.941	1016.32	1277.43	964.308
367.225	526.245		649.554		639.484	906.89	783.798	1081.85	884.275
465.301	653.896		681.295		854.778	743.041	662.456	1142.19	901.83
342.073	669.899		739.994		637.363	828.422	729.021	1271.16	897.172
431.864	594.988		632.144		734.008	1008.21	481.744	1103.53	999.645
431.818	348.029		536.103		641.562	834.637	687.237	1075.5	879.433
474.467	452.954		556.564		730.181	932.399	491.476	1107.01	1172.9
			568.225			958.818	970.327	1241.19	942.536
			558.658			911.605	621.798	1140.53	1237.86
			734.33			697.308	1000.39	1052.98	808.009
			540.916			665.99	904.371	1184.74	1038.48
			849.922			667.866	981.123	999.439	1026.83
			693.749			610.611	804.617	1011.09	901.962
						647.209	852.675	806.594	869.622
						969.606	791.254		882.47
						971.073	891.446		1178.34
						1026.91	830.422
						930.031	803.1
						1012.39	692.628
						847.599	866.041
						827.59	792.219
						740.105	902.719
						893.162	693.306
						972.89	615.872
							754.877
							619.682
							877.976

## Sheet: Figure 1J
The lifespan of C. elegans with Cepha-CAI dose-treated WT BW25113 E. coli
Note:
1. Summary Table also seen in Supplementary Table 1
2. Genotype: 1=BW25113 + Vehicle; 2=BW25113 + Cephaloridine
3. Status: 1=censor; 0=dead
Replicate #1					Replicate #2					Replicate #3
Genotype	Day	Status	Number		Genotype	Day	Status	Number		Genotype	Day	Status	Number
1	0	0	0		1	0	0	0		1	0	0	0
1	0	1	0		1	0	1	0		1	0	1	0
1	2	0	0		1	1	0	0		1	2	0	0
1	2	1	0		1	1	1	0		1	2	1	0
1	4	0	0		1	3	0	0		1	4	0	0
1	4	1	0		1	3	1	0		1	4	1	0
1	6	0	0		1	5	0	0		1	6	0	0
1	6	1	0		1	5	1	0		1	6	1	0
1	8	0	2		1	7	0	0		1	8	0	1
1	8	1	11		1	7	1	3		1	8	1	6
1	10	0	7		1	9	0	5		1	10	0	12
1	10	1	5		1	9	1	2		1	10	1	1
1	12	0	18		1	11	0	10		1	12	0	35
1	12	1	2		1	11	1	1		1	12	1	2
1	14	0	14		1	13	0	16		1	14	0	18
1	14	1	0		1	13	1	1		1	14	1	2
1	16	0	10		1	16	0	12		1	16	0	6
1	16	1	0		1	16	1	1		1	16	1	0
1	19	0	11		1	19	0	8		1	18	0	6
1	19	1	0		1	19	1	0		1	18	1	0
1	22	0	3		1	21	0	3		1	20	0	2
1	22	1	0		1	21	1	0		1	20	1	0
1	24	0	2		1	23	0	1		1	22	0	0
1	24	1	0		1	23	1	0		1	22	1	0
1	26	0	0		1	25	0	0		1	24	0	0
1	26	1	0		1	25	1	0		1	24	1	0
1	28	0	0		1	27	0	0		1	26	0	0
1	28	1	0		1	27	1	0		1	26	1	0
1	30	0	0		1	29	0	0		1	28	0	0
1	30	1	0		1	29	1	0		1	28	1	0
1	32	0	0		2	0	0	0		1	30	0	0
1	32	1	0		2	0	1	0		1	30	1	0
2	0	0	0		2	1	0	0		2	0	0	0
2	0	1	0		2	1	1	0		2	0	1	0
2	2	0	0		2	3	0	0		2	2	0	0
2	2	1	0		2	3	1	0		2	2	1	0
2	4	0	0		2	5	0	0		2	4	0	0
2	4	1	0		2	5	1	0		2	4	1	0
2	6	0	0		2	7	0	0		2	6	0	0
2	6	1	0		2	7	1	4		2	6	1	0
2	8	0	0		2	9	0	0		2	8	0	0
2	8	1	11		2	9	1	3		2	8	1	0
2	10	0	4		2	11	0	7		2	10	0	10
2	10	1	5		2	11	1	1		2	10	1	0
2	12	0	16		2	13	0	21		2	12	0	19
2	12	1	2		2	13	1	1		2	12	1	2
2	14	0	22		2	16	0	10		2	14	0	26
2	14	1	0		2	16	1	0		2	14	1	2
2	16	0	11		2	19	0	29		2	16	0	13
2	16	1	0		2	19	1	0		2	16	1	1
2	19	0	5		2	21	0	10		2	18	0	12
2	19	1	0		2	21	1	1		2	18	1	1
2	22	0	10		2	23	0	5		2	20	0	12
2	22	1	0		2	23	1	0		2	20	1	0
2	24	0	5		2	25	0	4		2	22	0	5
2	24	1	0		2	25	1	0		2	22	1	0
2	26	0	1		2	27	0	1		2	24	0	2
2	26	1	0		2	27	1	0		2	24	1	0
2	28	0	1		2	29	0	0		2	26	0	0
2	28	1	0		2	29	1	0		2	26	1	0
2	30	0	0							2	28	0	0
2	30	1	0							2	28	1	0
2	32	0	0							2	30	0	0
2	32	1	0							2	30	1	0

## Sheet: SupplFig1B
Quantification of SRS signal intensity due to D-glucose incorporation
Control-1-hour	Cepha-1-hour	Control-2-hour	Cepha-2-hour	Control-3-hour	Cepha-3-hour	Control-4-hour	Cepha-4-hour	Control-6-hour	Cepha-6-hour
240.42	488.663	545.031	561.438	610.185	619.687	618.114	738.207	677.794	524.544
380.735	391.331	506.557	435.763	492.001	703.782	858.373	682.15	507.005	601.953
298.273	278.813	427.568	553.971	626.654	680.744	619.987	622.202	363.552	894.118
334.892	296.467	420.325	516.335	526.204	637.209	733.034	720.908	757.262	992.977
267.251	410.13	430.917	310.973	644.85	536.212	728.934	580.918	715.388	548.374
430.12	271.079	383.427	498.053	615.319	582.781	752.125	547.36	825.203	616.268
278.68	377.817	344.286	480.35	615.269	621.119	715.11	569.348	408.993	791.143
408.01	432.989	662.197	533.825	667.489	635.783	666.239	576.388	403.265	910.063
267.637	428.152	547.207	451.46	680.213	447.729	774.6	606.289	574.117	1088.6
		371.036	445.444	607.789	608.11	792.11	633.492	760.901	438.945
		473.379	539.695	451.374	714.646	903.819	504.319	676.391	588.23
		405.839	611.427	486.597	742.175	759.741	569.779	641.765	647.477
		455.893	609.972	696.028		692.472	610.255	774.899	676.631
		492.585	622.272	691.202		654.907	588.788	593.468	723.363
		515.797	622.652	655.631		713.988	739.13	734.956	264.504
		531.797		670.833		778.046	533.26	574.611	544.563
		503.768		646.961		790.382	610.197	592.462	431.252
		516.28		593.518		824.81	624.394	509.798	764.199
		587.298		686.259		874.811	616.179	679.751	897.441
		555.221		665.934		752.521	675.554	703.926	761.103
		670.521		640.067		636.057	663.019	638.815	664.304
		611.937		562.172		699.04	494.019	617.552	645.206
		604.098		633.895		529.335	601.895	626.913	777.588
		567.598		553.682		597.527	686.072	740.793	829.303
				563.479		678.344	769.032	686.558	789.652
				546.44		748.424	656.187	756.788	843.122
				515.225		667.099	559.331	383.079	900.485
				488.086			672.785	526.14	986.479
				503.77			572.45	479.265	1000.74
				567.553			593.715	575.379	906.248
				572.687			722.48	771.212	782.316
				702.49			713.002	670.755	1072.63
				535.639			744.187	776.745
				599.498			744.579	793.887
							786.921	755.621

## Sheet: Figure 2A
Quantification of colanic acid from filtered bacterial cultures of E. coli Mg1655 treated with or without cepha-CAI dose
MG1655	MG1655+Cepha
1	2.04878
1	3.05505
1	2.00917
1	1.97248
1	5.11936
1	2.61538
1	5.72944

## Sheet: Figure 2B
The lifespan of C. elegans with Cepha-CAI dose-treated WT MG1655 E. coli
Note:
1. Summary Table also seen in Supplementary Table 1
2. Genotype: 1=MG1655 + Vehicle; 2=MG1655 + Cephaloridine
3. Status: 1=censor; 0=dead
Replicate #1					Replicate #2					Replicate #3
Genotype	Day	Status	Number		Genotype	Day	Status	Number		Genotype	Day	Status	Number
1	0	0	0		1	0	0	0		1	0	0	0
1	0	1	0		1	0	1	0		1	0	1	0
1	1	0	0		1	1	0	0		1	1	0	0
1	1	1	0		1	1	1	0		1	1	1	0
1	3	0	0		1	3	0	0		1	3	0	0
1	3	1	0		1	3	1	0		1	3	1	0
1	5	0	0		1	5	0	0		1	5	0	1
1	5	1	0		1	5	1	4		1	5	1	2
1	7	0	0		1	7	0	1		1	7	0	4
1	7	1	4		1	7	1	3		1	7	1	3
1	9	0	5		1	9	0	3		1	9	0	12
1	9	1	3		1	9	1	2		1	9	1	0
1	11	0	18		1	11	0	14		1	11	0	22
1	11	1	2		1	11	1	0		1	11	1	0
1	13	0	32		1	13	0	25		1	13	0	20
1	13	1	0		1	13	1	0		1	13	1	0
1	15	0	12		1	15	0	21		1	15	0	18
1	15	1	0		1	15	1	0		1	15	1	0
1	17	0	15		1	17	0	30		1	17	0	16
1	17	1	0		1	17	1	0		1	17	1	0
1	19	0	12		1	19	0	13		1	19	0	4
1	19	1	0		1	19	1	0		1	19	1	0
1	21	0	6		1	21	0	9		1	21	0	3
1	21	1	0		1	21	1	0		1	21	1	0
1	23	0	2		1	23	0	3		1	23	0	1
1	23	1	0		1	23	1	0		1	23	1	0
1	25	0	0		1	25	0	0		1	25	0	0
1	25	1	0		1	25	1	0		1	25	1	0
1	27	0	0		1	27	0	0		1	27	0	0
1	27	1	0		1	27	1	0		1	27	1	0
2	0	0	0		2	0	0	0		2	0	0	0
2	0	1	0		2	0	1	0		2	0	1	0
2	1	0	0		2	1	0	0		2	1	0	0
2	1	1	0		2	1	1	0		2	1	1	0
2	3	0	0		2	3	0	0		2	3	0	0
2	3	1	0		2	3	1	0		2	3	1	0
2	5	0	0		2	5	0	0		2	5	0	3
2	5	1	0		2	5	1	5		2	5	1	0
2	7	0	0		2	7	0	0		2	7	0	3
2	7	1	5		2	7	1	1		2	7	1	0
2	9	0	4		2	9	0	4		2	9	0	9
2	9	1	5		2	9	1	2		2	9	1	0
2	11	0	9		2	11	0	4		2	11	0	22
2	11	1	0		2	11	1	2		2	11	1	0
2	13	0	25		2	13	0	16		2	13	0	21
2	13	1	1		2	13	1	0		2	13	1	0
2	15	0	10		2	15	0	14		2	15	0	15
2	15	1	0		2	15	1	0		2	15	1	0
2	17	0	19		2	17	0	23		2	17	0	15
2	17	1	0		2	17	1	0		2	17	1	0
2	19	0	6		2	19	0	20		2	19	0	3
2	19	1	0		2	19	1	0		2	19	1	0
2	21	0	13		2	21	0	10		2	21	0	5
2	21	1	0		2	21	1	0		2	21	1	0
2	23	0	5		2	23	0	3		2	23	0	1
2	23	1	0		2	23	1	0		2	23	1	0
2	25	0	2		2	25	0	3		2	25	0	3
2	25	1	0		2	25	1	0		2	25	1	0
2	27	0	0		2	27	0	3		2	27	0	2
2	27	1	0		2	27	1	0		2	27	1	0
										2	29	0	1
										2	29	1	0
										2	31	0	2
										2	31	1	0

[truncated: 9 more sheets: Figure 2E, Figure 2G, Figure 2H-J (SupplFIg2C-K), SupplFig2L-N, Figure 3B, Figure 3C, Figure 3D, Figure 4B, Figure 4E]
