# Supplementary material for: Chemical modulation of gut bacterial metabolism induces colanic acid and extends the lifespan of nematode and mammalian hosts
Source: PLoS Biol. 2025 Nov 11;23(11):e3002749. doi: 10.1371/journal.pbio.3002749 (PMC12604771; doi:10.1371/journal.pbio.3002749)
Supplement: S2 Data — Tree files for the phylogenetic trees in Fig 1A. (TREE) [file pbio.3002749.s006.tree]

(((((MGYG000142467:0.0,MGYG000068409:0.0):0.00055,(MGYG000283871:0.0,MGYG000215373:0.0):0.00055)1.000:0.00355,(((MGYG000132440:0.00055,(MGYG000205170:0.0,MGYG000206206:0.0):0.00055)0.966:0.00063,(MGYG000128688:0.00055,MGYG000170561:0.00055)0.921:0.00055)0.995:0.00173,(MGYG000033366:0.00194,MGYG000124326:0.00139)0.479:0.00055)0.880:0.00068)0.967:0.00084,(((((((MGYG000229791:0.00261,(MGYG000021504:0.00055,MGYG000270315:0.00055)1.000:0.00272)0.579:0.00053,((MGYG000222354:0.00055,(MGYG000244326:0.00055,MGYG000051438:0.00055)0.942:0.00055)0.994:0.00162,MGYG000218243:0.00276)0.677:0.00055)0.867:0.00055,(((MGYG000077509:0.00178,(MGYG000140127:0.00072,(MGYG000245250:0.00173,MGYG000183404:0.00119)0.998:0.00195)0.613:0.00063)0.984:0.00105,((MGYG000264421:0.00055,MGYG000225353:0.00055)0.995:0.00183,(MGYG000032080:0.00303,(MGYG000034201:0.0,MGYG000182574:0.0):0.00308)0.976:0.00131)0.913:0.00051)0.727:0.00055,(MGYG000118471:0.00259,((MGYG000047994:0.00054,(MGYG000233785:0.00055,(MGYG000028748:0.00054,(((MGYG000081832:0.0,MGYG000066753:0.0):0.00138,((MGYG000155959:0.0,MGYG000172904:0.0):0.00055,(MGYG000132199:0.0,MGYG000157724:0.0):0.00055)0.993:0.00140)0.985:0.00172,((MGYG000067438:0.00939,(MGYG000042757:0.00512,MGYG000157152:0.00471)0.909:0.00121)0.573:0.00055,(MGYG000084104:0.00431,MGYG000208462:0.00552)0.383:0.00055)0.916:0.00074)1.000:0.00514)1.000:0.00927)1.000:0.00146)1.000:0.00360,(MGYG000038233:0.00055,((MGYG000063003:0.0,MGYG000251237:0.0,MGYG000206777:0.0):0.00055,MGYG000055240:0.00055)0.000:0.00055)0.997:0.00178)0.646:0.00076)0.823:0.00055)0.935:0.00061)0.930:0.00055,(((MGYG000063371:0.00213,(MGYG000208692:0.00055,(MGYG000277119:0.00055,(MGYG000072517:0.0,MGYG000014282:0.0,MGYG000249594:0.0):0.00055)0.000:0.00055)1.000:0.00203)0.765:0.00079,(((MGYG000274544:0.00107,(MGYG000265079:0.00054,MGYG000214559:0.00099)0.967:0.00111)0.139:0.00071,((((MGYG000018651:0.00176,MGYG000193895:0.00054)0.998:0.00203,(MGYG000273203:0.00221,((MGYG000047875:0.00055,(MGYG000233647:0.00055,(MGYG000007376:0.00055,MGYG000261014:0.00094)0.000:0.00055)0.775:0.00055)0.896:0.00055,(((MGYG000205275:0.00055,(MGYG000103376:0.0,MGYG000140015:0.0,MGYG000100637:0.0,MGYG000284632:0.0,MGYG000090563:0.0,MGYG000026405:0.0,MGYG000081906:0.0,MGYG000200753:0.0,MGYG000012549:0.0,MGYG000200686:0.0,MGYG000038127:0.0):0.00055)0.000:0.00055,(MGYG000078007:0.00055,(MGYG000193788:0.00055,((MGYG000038871:0.0,MGYG000070694:0.0):0.00055,MGYG000244577:0.00055)0.000:0.00055)0.878:0.00055)0.000:0.00055)0.951:0.00055,(((MGYG000256946:0.0,MGYG000166187:0.0):0.00055,(MGYG000008560:0.0,MGYG000055812:0.0):0.00055)0.897:0.00055,((MGYG000089099:0.0,MGYG000177110:0.0):0.00055,(MGYG000180884:0.00055,(MGYG000283655:0.0,MGYG000102840:0.0):0.00979)0.725:0.00055)0.000:0.00055)0.787:0.00055)0.894:0.00055)0.999:0.00196)0.243:0.00065)0.947:0.00072,(MGYG000232652:0.00055,(MGYG000126676:0.00055,(MGYG000092860:0.0,MGYG000012080:0.0,MGYG000242637:0.0,MGYG000232166:0.0,MGYG000169096:0.0,MGYG000109607:0.0,MGYG000181734:0.0,MGYG000063247:0.0,MGYG000127363:0.0):0.00055)0.000:0.00055)0.993:0.00124)0.296:0.00058,((MGYG000211193:0.0,MGYG000110097:0.0):0.00055,MGYG000040661:0.00055)1.000:0.00260)0.658:0.00102)0.543:0.00057,((MGYG000273002:0.00324,(MGYG000198876:0.00055,(MGYG000252599:0.0,MGYG000110992:0.0,MGYG000265165:0.0):0.00055)0.976:0.00089)0.978:0.00100,((MGYG000146680:0.00217,((MGYG000164983:0.0,MGYG000068971:0.0,MGYG000102051:0.0,MGYG000280109:0.0,MGYG000177238:0.0):0.00053,MGYG000007926:0.00055)0.946:0.00063)0.984:0.00117,(MGYG000223505:0.00224,(MGYG000045558:0.00224,((MGYG000267092:0.0,MGYG000174922:0.0,MGYG000078227:0.0):0.00055,MGYG000062467:0.00055)0.936:0.00055)0.626:0.00077)0.861:0.00062)0.975:0.00119)0.660:0.00054)0.947:0.00055)0.347:0.00050,(((MGYG000199556:0.0,MGYG000076163:0.0,MGYG000280639:0.0,MGYG000243425:0.0,MGYG000236853:0.0):0.00055,MGYG000181547:0.00055)1.000:0.00271,(MGYG000217647:0.00055,(MGYG000108602:0.0,MGYG000222321:0.0):0.00055)0.998:0.00177)0.954:0.00091)0.920:0.00055)0.818:0.00055,((((MGYG000220246:0.00269,(MGYG000045354:0.00063,(MGYG000287931:0.0,MGYG000166071:0.0):0.00055)0.998:0.00167)0.823:0.00069,((MGYG000068672:0.00150,((((MGYG000170757:0.00055,MGYG000150912:0.00055)0.908:0.00055,(MGYG000112700:0.00055,(MGYG000124569:0.0,MGYG000025915:0.0):0.00055)0.920:0.00055)0.781:0.00055,(MGYG000246551:0.00104,((MGYG000258392:0.00055,(MGYG000037274:0.00055,((MGYG000144789:0.0,MGYG000145312:0.0):0.00055,((MGYG000009353:0.0,MGYG000123232:0.0,MGYG000176255:0.0,MGYG000224477:0.0,MGYG000135682:0.0,MGYG000216322:0.0,MGYG000019395:0.0):0.00055,MGYG000046454:0.00055)0.732:0.00055)0.772:0.00055)0.855:0.00055)0.759:0.00055,((((MGYG000033674:0.0,MGYG000027218:0.0,MGYG000052457:0.0,MGYG000214209:0.0,MGYG000024601:0.0):0.00055,MGYG000058074:0.00055)0.000:0.00055,(MGYG000081687:0.00055,MGYG000176794:0.00118)0.000:0.00055)0.000:0.00055,(((MGYG000241196:0.00055,MGYG000201092:0.00055)0.000:0.00055,MGYG000086377:0.00055)0.000:0.00055,MGYG000258291:0.00055)0.000:0.00055)0.000:0.00055)0.997:0.00131)0.737:0.00055)0.991:0.00122,MGYG000049328:0.00126)0.898:0.00077)0.976:0.00119,(MGYG000278790:0.00318,(MGYG000010189:0.00055,MGYG000253615:0.00055)1.000:0.00291)0.894:0.00055)0.422:0.00054)0.913:0.00054,(((((MGYG000062695:0.00055,MGYG000229963:0.00055)0.999:0.00203,(MGYG000085089:0.00118,((MGYG000108608:0.00077,(MGYG000270932:0.00055,((MGYG000113439:0.0,MGYG000145078:0.0):0.00055,MGYG000131813:0.00055)0.942:0.00055)1.000:0.00217)0.988:0.00113,((MGYG000125829:0.00118,((MGYG000199918:0.00141,MGYG000245327:0.00089)0.810:0.00055,MGYG000276908:0.00055)0.781:0.00055)0.852:0.00055,(MGYG000119735:0.00055,(MGYG000198255:0.00055,((MGYG000007262:0.0,MGYG000080920:0.0):0.00055,(MGYG000213071:0.00055,MGYG000225253:0.00055)0.000:0.00055)0.895:0.00055)0.000:0.00055)0.987:0.00090)0.943:0.00054)0.969:0.00101)0.947:0.00064)0.733:0.00055,((MGYG000117981:0.0,MGYG000283674:0.0):0.00154,MGYG000272991:0.00172)0.984:0.00095)0.905:0.00055,((MGYG000156004:0.00391,(MGYG000169178:0.00055,MGYG000040247:0.00458)0.999:0.00228)0.173:0.00055,(((MGYG000090983:0.00130,(MGYG000058940:0.00055,MGYG000269761:0.00055)0.000:0.00055)1.000:0.00234,((MGYG000176928:0.0,MGYG000064231:0.0):0.00055,(MGYG000249015:0.0,MGYG000276390:0.0):0.00055)0.990:0.00127)0.848:0.00079,((MGYG000126945:0.00089,MGYG000218835:0.00103)0.997:0.00159,((MGYG000258548:0.00054,MGYG000265053:0.00055)0.980:0.00105,(MGYG000143322:0.00384,((MGYG000098258:0.0,MGYG000286469:0.0,MGYG000050509:0.0):0.00082,(MGYG000079084:0.00055,(MGYG000208374:0.00055,(MGYG000219692:0.0,MGYG000234609:0.0):0.00055)0.854:0.00055)0.938:0.00057)0.726:0.00055)0.466:0.00055)0.882:0.00061)0.672:0.00055)0.874:0.00055)0.886:0.00055)0.778:0.00055,((MGYG000005018:0.0,MGYG000005170:0.0):0.00198,((MGYG000212586:0.00137,MGYG000110902:0.00212)0.703:0.00089,(((MGYG000159990:0.0,MGYG000177768:0.0,MGYG000162196:0.0,MGYG000022366:0.0):0.00055,(MGYG000020085:0.00055,(MGYG000098217:0.0,MGYG000283580:0.0,MGYG000068101:0.0):0.00063)0.000:0.00055)0.997:0.00178,((MGYG000218065:0.00077,(MGYG000086531:0.00055,MGYG000288781:0.00055)0.936:0.00055)0.893:0.00055,(MGYG000280309:0.00055,(MGYG000233979:0.00055,(MGYG000214086:0.0,MGYG000185878:0.0,MGYG000124057:0.0):0.00055)0.984:0.00090)0.752:0.00055)0.974:0.00114)0.767:0.00115)0.863:0.00127)0.845:0.00088)0.948:0.00071)0.773:0.00055,((((((MGYG000066296:0.0,MGYG000014455:0.0):0.00053,(MGYG000246816:0.00055,MGYG000053565:0.00050)0.993:0.00152)0.164:0.00107,((((MGYG000010237:0.0,MGYG000117887:0.0):0.00055,MGYG000064845:0.00055)0.938:0.00050,((MGYG000056435:0.0,MGYG000205144:0.0,MGYG000092644:0.0):0.00089,MGYG000262132:0.00247)0.967:0.00077)0.757:0.00055,(MGYG000214313:0.00246,((MGYG000095899:0.00145,MGYG000139432:0.00065)0.926:0.00061,((MGYG000165017:0.00055,((MGYG000109033:0.0,MGYG000183358:0.0):0.00055,MGYG000217659:0.00055)0.769:0.00055)1.000:0.00227,(((((((MGYG000035426:0.0,MGYG000144127:0.0,MGYG000238445:0.0):0.00089,MGYG000118021:0.00260)0.987:0.00102,((MGYG000134229:0.0,MGYG000128465:0.0,MGYG000176838:0.0,MGYG000053938:0.0,MGYG000015552:0.0,MGYG000140194:0.0,MGYG000217374:0.0):0.00076,((MGYG000118983:0.0,MGYG000184778:0.0):0.00055,(MGYG000188746:0.00055,MGYG000105859:0.00055)0.979:0.00076)0.955:0.00063)0.817:0.00055)0.823:0.00055,MGYG000119883:0.00158)0.934:0.00051,(((MGYG000072041:0.00164,(MGYG000038367:0.00190,((MGYG000200496:0.0,MGYG000158537:0.0):0.00055,((MGYG000072485:0.0,MGYG000122249:0.0):0.00055,(MGYG000024558:0.00117,MGYG000029443:0.00055)0.000:0.00055)0.726:0.00055)0.940:0.00095)0.913:0.00081)0.902:0.00055,(((MGYG000008830:0.00055,MGYG000038224:0.00055)0.952:0.00063,(MGYG000115155:0.00055,MGYG000026793:0.00055)0.964:0.00063)1.000:0.00169,(MGYG000201978:0.00055,(((MGYG000137225:0.00055,(MGYG000239760:0.00055,(MGYG000179364:0.0,MGYG000076511:0.0,MGYG000174909:0.0):0.00055)0.000:0.00055)0.960:0.00063,(((MGYG000076393:0.00055,(MGYG000210067:0.00055,MGYG000280101:0.00055)0.833:0.00055)0.000:0.00055,(MGYG000198580:0.00055,(MGYG000031127:0.00055,((MGYG000059513:0.0,MGYG000255226:0.0):0.00055,(MGYG000253942:0.0,MGYG000174252:0.0):0.00053)0.753:0.00055)0.000:0.00055)1.000:0.00055)0.000:0.00055,((MGYG000181196:0.0,MGYG000150446:0.0):0.00055,((MGYG000056988:0.0,MGYG000113611:0.0,MGYG000076553:0.0):0.00055,(MGYG000280931:0.00076,(MGYG000036877:0.00055,MGYG000104333:0.00055)0.515:0.00055)0.715:0.00055)0.378:0.00055)0.711:0.00055)0.858:0.00055)0.929:0.00058,(MGYG000122936:0.00166,(MGYG000230410:0.00055,(MGYG000243487:0.00055,MGYG000135559:0.00055)0.000:0.00055)0.998:0.00195)0.914:0.00064)0.922:0.00056)0.792:0.00055)0.245:0.00055)0.874:0.00055,((((MGYG000120828:0.00055,(MGYG000280469:0.0,MGYG000262991:0.0):0.00055)1.000:0.00210,((MGYG000157787:0.00055,((MGYG000021152:0.0,MGYG000041043:0.0,MGYG000058534:0.0,MGYG000035839:0.0,MGYG000078339:0.0,MGYG000219725:0.0,MGYG000123598:0.0):0.00055,MGYG000118749:0.00055)0.777:0.00055)0.991:0.00136,((MGYG000099978:0.0,MGYG000028219:0.0,MGYG000047777:0.0):0.00055,(MGYG000239437:0.00055,MGYG000054218:0.00089)0.789:0.00055)0.994:0.00145)0.998:0.00206)0.949:0.00089,(MGYG000152343:0.00170,MGYG000011492:0.00147)0.963:0.00081)0.120:0.00055,(MGYG000025759:0.0,MGYG000169950:0.0):0.00225)0.660:0.00055)0.972:0.00106)0.324:0.00055,MGYG000095650:0.00412)0.951:0.00055,((MGYG000212611:0.00115,(MGYG000108908:0.00055,((MGYG000199006:0.0,MGYG000238290:0.0,MGYG000174154:0.0):0.00055,(MGYG000039118:0.0,MGYG000105925:0.0):0.00055)0.290:0.00055)0.991:0.00180)0.980:0.00119,((((MGYG000268503:0.00119,(MGYG000274997:0.00055,(MGYG000149539:0.00055,(MGYG000244854:0.00055,MGYG000241667:0.00055)0.882:0.00055)0.000:0.00055)0.910:0.00055)0.975:0.00077,((MGYG000075226:0.00055,((MGYG000189762:0.0,MGYG000229470:0.0,MGYG000192514:0.0,MGYG000067547:0.0):0.00055,MGYG000179476:0.00055)0.000:0.00055)0.949:0.00055,(MGYG000152037:0.00092,(MGYG000257897:0.00055,MGYG000052978:0.00055)0.987:0.00102)0.890:0.00055)0.944:0.00055)0.949:0.00055,(MGYG000033275:0.00166,((((MGYG000024317:0.00055,MGYG000257235:0.00055)0.928:0.00055,((MGYG000279776:0.0,MGYG000010423:0.0):0.00055,(MGYG000248261:0.0,MGYG000210565:0.0,MGYG000149885:0.0):0.00055)0.505:0.00055)0.000:0.00055,MGYG000076476:0.00055)0.994:0.00121,(MGYG000142954:0.00055,((MGYG000176948:0.0,MGYG000170182:0.0):0.00055,MGYG000046342:0.00055)0.000:0.00055)0.920:0.00055)0.931:0.00063)0.932:0.00053)0.933:0.00055,(((MGYG000261596:0.0,MGYG000069137:0.0):0.00055,(MGYG000085549:0.00055,MGYG000169235:0.00055)0.000:0.00055)0.972:0.00063,(MGYG000259279:0.00123,((MGYG000120335:0.0,MGYG000171731:0.0):0.00056,(MGYG000123119:0.00055,(((MGYG000073576:0.00055,((((MGYG000053490:0.00089,MGYG000180718:0.00064)0.820:0.00055,(MGYG000034054:0.00055,(MGYG000254950:0.00055,MGYG000233919:0.00054)0.912:0.00055)0.138:0.00055)0.000:0.00055,(((MGYG000207958:0.0,MGYG000055051:0.0):0.00055,MGYG000275690:0.00055)0.370:0.00055,(MGYG000093601:0.00054,MGYG000023010:0.00055)0.780:0.00055)0.000:0.00055)0.008:0.00055,MGYG000112601:0.00053)0.772:0.00055)0.000:0.00055,((MGYG000228164:0.00055,(MGYG000019929:0.0,MGYG000189425:0.0,MGYG000067322:0.0,MGYG000255096:0.0,MGYG000123025:0.0,MGYG000021509:0.0):0.00055)0.243:0.00055,(MGYG000277260:0.00055,MGYG000194039:0.00055)0.912:0.00055)0.252:0.00055)0.000:0.00055,(MGYG000277032:0.00055,(MGYG000054488:0.0,MGYG000258479:0.0):0.00055)0.000:0.00055)0.000:0.00055)0.952:0.00058)0.917:0.00055)0.992:0.00124)0.881:0.00055)0.870:0.00055)0.169:0.00055)0.859:0.00054)0.310:0.00055)0.938:0.00065)0.925:0.00059)0.902:0.00072)0.752:0.00167,(MGYG000028866:0.00095,(MGYG000134651:0.00055,MGYG000059857:0.00263)0.951:0.00172)0.850:0.00150)0.445:0.00055,((MGYG000077592:0.00055,(MGYG000120916:0.00055,((MGYG000243739:0.0,MGYG000099692:0.0,MGYG000102254:0.0,MGYG000192803:0.0,MGYG000067138:0.0):0.00055,MGYG000073550:0.00055)0.000:0.00055)0.748:0.00055)1.000:0.00218,(MGYG000065626:0.00055,(MGYG000104951:0.00055,MGYG000184489:0.00055)0.000:0.00055)0.991:0.00137)0.979:0.00130)0.441:0.00055,(MGYG000072202:0.00254,(MGYG000245334:0.00231,MGYG000029367:0.00338)0.801:0.00078)0.187:0.00055)0.937:0.00055)0.902:0.00055)0.856:0.00055,(((MGYG000030699:0.0,MGYG000038400:0.0,MGYG000232460:0.0):0.00276,(MGYG000226348:0.00097,MGYG000185554:0.00124)0.984:0.00137)0.727:0.00051,(MGYG000230797:0.00159,(MGYG000064017:0.00166,(((MGYG000099604:0.0,MGYG000197904:0.0):0.00055,(MGYG000197671:0.0,MGYG000128438:0.0):0.00055)0.998:0.00153,(MGYG000057921:0.00076,(MGYG000073887:0.00055,((MGYG000071412:0.0,MGYG000060046:0.0,MGYG000103932:0.0):0.00055,MGYG000216772:0.00055)0.466:0.00055)0.000:0.00055)0.997:0.00153)0.981:0.00119)0.982:0.00125)0.350:0.00055)0.956:0.00076)0.915:0.00055,(((MGYG000046623:0.00055,((((MGYG000208194:0.0,MGYG000064004:0.0,MGYG000098307:0.0,MGYG000237343:0.0):0.00055,(((MGYG000211229:0.00091,MGYG000253765:0.00055)1.000:0.00055,MGYG000278083:0.00055)0.000:0.00055,((MGYG000256069:0.0,MGYG000191030:0.0,MGYG000208499:0.0,MGYG000204645:0.0,MGYG000251631:0.0,MGYG000183417:0.0,MGYG000150753:0.0,MGYG000147665:0.0,MGYG000094083:0.0,MGYG000060630:0.0,MGYG000033456:0.0,MGYG000225099:0.0,MGYG000288695:0.0,MGYG000282758:0.0,MGYG000121167:0.0,MGYG000146563:0.0,MGYG000015773:0.0,MGYG000276754:0.0,MGYG000122014:0.0,MGYG000160985:0.0,MGYG000118801:0.0,MGYG000180229:0.0,MGYG000158992:0.0):0.00055,MGYG000179243:0.00063)0.000:0.00055)0.926:0.00055)0.085:0.00055,MGYG000217411:0.00055)0.000:0.00055,(MGYG000287519:0.0,MGYG000068217:0.0):0.00055)0.756:0.00055)1.000:0.00282,((MGYG000184648:0.0,MGYG000173214:0.0,MGYG000178079:0.0,MGYG000172537:0.0):0.00055,(MGYG000224805:0.00055,(MGYG000081711:0.0,MGYG000009293:0.0,MGYG000286402:0.0):0.00055)0.000:0.00055)0.994:0.00139)0.915:0.00063,((((MGYG000083756:0.0,MGYG000137150:0.0,MGYG000233399:0.0,MGYG000258658:0.0,MGYG000022826:0.0,MGYG000214230:0.0):0.00055,MGYG000167490:0.00055)1.000:0.00175,((MGYG000224619:0.0,MGYG000094621:0.0):0.00217,(MGYG000196836:0.00077,MGYG000211077:0.00173)0.961:0.00064)0.933:0.00055)0.977:0.00099,((MGYG000114018:0.00215,((MGYG000169075:0.0,MGYG000096458:0.0):0.00053,(MGYG000053356:0.0,MGYG000213728:0.0):0.00168)0.039:0.00083)0.994:0.00185,((MGYG000059147:0.00055,(((MGYG000148764:0.0,MGYG000088759:0.0):0.00055,MGYG000169779:0.00055)0.795:0.00055,(MGYG000141891:0.00055,MGYG000028660:0.00055)0.000:0.00055)0.807:0.00055)0.994:0.00121,(MGYG000137005:0.00065,((MGYG000038183:0.00063,((((MGYG000284422:0.00055,MGYG000260990:0.00076)0.831:0.00055,MGYG000226156:0.00063)0.000:0.00055,MGYG000266513:0.00063)0.809:0.00055,MGYG000081043:0.00063)0.000:0.00055)0.777:0.00055,((MGYG000041866:0.00076,MGYG000058683:0.00055)0.743:0.00055,(((MGYG000026579:0.00063,(((MGYG000193497:0.0,MGYG000175165:0.0):0.00055,MGYG000120845:0.00076)0.000:0.00055,MGYG000076755:0.00055)0.000:0.00055)0.000:0.00055,(MGYG000036283:0.00055,(MGYG000009253:0.0,MGYG000186704:0.0):0.00055)0.806:0.00055)0.796:0.00055,MGYG000268482:0.00053)0.000:0.00055)0.000:0.00055)0.990:0.00141)0.980:0.00146)0.945:0.00079)0.961:0.00082)0.833:0.00055)0.939:0.00057)0.710:0.00055)0.748:0.00053,(((MGYG000269625:0.00055,MGYG000101768:0.00055)1.000:0.00215,(MGYG000061359:0.00143,MGYG000068336:0.00178)0.804:0.00055)0.974:0.00089,(((MGYG000024034:0.00284,(MGYG000093206:0.00229,MGYG000242062:0.00340)0.027:0.00053)0.860:0.00054,(((MGYG000201720:0.0,MGYG000168078:0.0,MGYG000266902:0.0,MGYG000094051:0.0):0.00055,(MGYG000089773:0.00055,MGYG000163519:0.00055)0.840:0.00055)0.998:0.00218,((MGYG000140256:0.0,MGYG000170694:0.0):0.00055,(MGYG000210004:0.00177,MGYG000065939:0.00055)0.739:0.00055)0.997:0.00202)0.991:0.00143)0.661:0.00050,(MGYG000168104:0.00065,MGYG000022118:0.00244)0.999:0.00187)0.719:0.00055)0.946:0.00055,(((MGYG000098702:0.00613,MGYG000221646:0.00407)0.360:0.00118,(((MGYG000232754:0.00291,MGYG000079533:0.00055)0.993:0.00141,((MGYG000025482:0.00055,MGYG000065710:0.00055)0.995:0.00126,((MGYG000115585:0.0,MGYG000201371:0.0):0.00055,MGYG000281579:0.00160)0.989:0.00109)0.973:0.00089)0.936:0.00053,((((MGYG000179401:0.00055,MGYG000227646:0.00055)0.946:0.00052,((MGYG000186982:0.0,MGYG000043796:0.0):0.00055,MGYG000106956:0.00186)0.602:0.00050)0.999:0.00171,((MGYG000081475:0.00204,MGYG000249642:0.00171)0.577:0.00055,(((MGYG000220439:0.0,MGYG000217041:0.0):0.00055,MGYG000035639:0.00055)0.994:0.00203,((((MGYG000114436:0.0,MGYG000180672:0.0):0.00055,MGYG000034567:0.00055)0.991:0.00089,(MGYG000141527:0.00055,MGYG000139756:0.00055)0.935:0.00055)0.994:0.00164,(MGYG000100946:0.00055,(MGYG000219299:0.00055,MGYG000280169:0.00054)0.850:0.00055)0.945:0.00116)0.713:0.00143)0.459:0.00051)0.932:0.00062)0.731:0.00055,(MGYG000212221:0.00077,MGYG000273366:0.00160)0.994:0.00119)0.930:0.00055)0.942:0.00078)0.902:0.00055,((((((((((MGYG000014989:0.00156,((MGYG000206411:0.0,MGYG000065185:0.0,MGYG000284143:0.0,MGYG000077516:0.0,MGYG000267541:0.0):0.00117,(MGYG000006826:0.00055,MGYG000169834:0.00055)0.985:0.00089)0.911:0.00055)0.813:0.00055,((MGYG000037699:0.00055,(MGYG000111466:0.00055,MGYG000026708:0.00055)0.970:0.00063)0.969:0.00063,(MGYG000206170:0.00173,MGYG000149584:0.00054)0.808:0.00055)0.878:0.00055)0.770:0.00055,(MGYG000177799:0.00055,(MGYG000083394:0.0,MGYG000031961:0.0):0.00055)1.000:0.00257)0.256:0.00055,(MGYG000075499:0.00055,(MGYG000207410:0.00055,MGYG000285454:0.00055)0.792:0.00055)1.000:0.00229)0.819:0.00055,((MGYG000017435:0.00055,MGYG000264391:0.00055)0.952:0.00060,((MGYG000145809:0.0,MGYG000096227:0.0):0.00055,MGYG000072565:0.00055)0.753:0.00055)0.999:0.00201)0.901:0.00055,(MGYG000106611:0.00319,MGYG000091880:0.00213)0.794:0.00134)0.944:0.00089,(((MGYG000282683:0.0,MGYG000141699:0.0):0.00187,(((((((MGYG000074695:0.0,MGYG000148386:0.0,MGYG000118569:0.0,MGYG000133679:0.0,MGYG000275987:0.0,MGYG000037585:0.0,MGYG000073032:0.0,MGYG000097069:0.0,MGYG000196495:0.0,MGYG000082010:0.0,MGYG000113176:0.0,MGYG000164608:0.0,MGYG000230249:0.0,MGYG000187326:0.0,MGYG000145080:0.0,MGYG000193082:0.0,MGYG000100162:0.0,MGYG000220991:0.0,MGYG000206597:0.0,MGYG000187154:0.0,MGYG000243287:0.0,MGYG000278729:0.0,MGYG000256908:0.0,MGYG000144186:0.0):0.00055,(MGYG000048592:0.00522,(MGYG000114664:0.00055,(MGYG000147389:0.0,MGYG000125051:0.0,MGYG000246611:0.0,MGYG000200769:0.0,MGYG000148649:0.0,MGYG000181642:0.0,MGYG000119604:0.0,MGYG000132142:0.0,MGYG000248692:0.0,MGYG000196760:0.0):0.00055)0.760:0.00055)0.950:0.00055)0.741:0.00055,MGYG000167612:0.00053)0.000:0.00055,(MGYG000103852:0.00055,(MGYG000228882:0.0,MGYG000196068:0.0,MGYG000212642:0.0,MGYG000219846:0.0,MGYG000240089:0.0,MGYG000106499:0.0,MGYG000066519:0.0,MGYG000141856:0.0,MGYG000067241:0.0,MGYG000044568:0.0,MGYG000195539:0.0,MGYG000271151:0.0,MGYG000238377:0.0,MGYG000117168:0.0,MGYG000027970:0.0,MGYG000137857:0.0,MGYG000015845:0.0,MGYG000098243:0.0,MGYG000220042:0.0,MGYG000159349:0.0,MGYG000132006:0.0,MGYG000168967:0.0,MGYG000158231:0.0,MGYG000195668:0.0):0.00055)0.541:0.00055)0.000:0.00055,((MGYG000091384:0.00541,((((MGYG000157807:0.0,MGYG000068150:0.0,MGYG000018709:0.0):0.00055,MGYG000163100:0.00055)0.000:0.00055,(((((MGYG000191156:0.0,MGYG000202590:0.0,MGYG000175531:0.0,MGYG000185172:0.0,MGYG000260698:0.0,MGYG000023477:0.0,MGYG000205684:0.0,MGYG000116387:0.0,MGYG000020386:0.0,MGYG000032670:0.0,MGYG000199089:0.0,MGYG000068400:0.0,MGYG000027018:0.0,MGYG000216100:0.0,MGYG000058446:0.0,MGYG000093102:0.0,MGYG000067132:0.0,MGYG000213658:0.0,MGYG000114059:0.0,MGYG000197247:0.0):0.00055,MGYG000250561:0.00055)0.000:0.00055,((((MGYG000173448:0.00055,(MGYG000124927:0.0,MGYG000191068:0.0,MGYG000214622:0.0):0.00055)0.743:0.00055,MGYG000224991:0.00055)0.000:0.00055,(MGYG000269140:0.00055,(MGYG000137111:0.00055,MGYG000272295:0.00055)0.996:0.00055)0.998:0.00051)0.000:0.00055,MGYG000239058:0.00055)0.000:0.00055)0.915:0.00055,MGYG000254053:0.00055)0.000:0.00055,((MGYG000247995:0.00055,((MGYG000102799:0.0,MGYG000130886:0.0,MGYG000047894:0.0):0.00055,(MGYG000260594:0.0,MGYG000279766:0.0,MGYG000058999:0.0,MGYG000188770:0.0,MGYG000028242:0.0,MGYG000163788:0.0,MGYG000256922:0.0,MGYG000089196:0.0,MGYG000018067:0.0,MGYG000158063:0.0):0.00055)0.749:0.00055)0.520:0.00055,(MGYG000134482:0.0,MGYG000135658:0.0,MGYG000253542:0.0,MGYG000212014:0.0,MGYG000252851:0.0,MGYG000202772:0.0):0.00055)0.726:0.00055)0.000:0.00055)0.000:0.00055,(MGYG000152635:0.0,MGYG000179250:0.0):0.00055)0.760:0.00055)0.788:0.00055,MGYG000143482:0.00055)0.379:0.00055)0.824:0.00055,((MGYG000208644:0.0,MGYG000184343:0.0):0.00055,(MGYG000079655:0.0,MGYG000218510:0.0,MGYG000060456:0.0,MGYG000166355:0.0,MGYG000273531:0.0,MGYG000110624:0.0):0.00055)0.916:0.00055)0.936:0.00054,(((MGYG000081738:0.0,MGYG000111193:0.0,MGYG000061700:0.0,MGYG000266258:0.0):0.00055,MGYG000170690:0.00055)0.987:0.00128,((MGYG000119879:0.0,MGYG000146912:0.0):0.00055,MGYG000038855:0.00055)0.999:0.00235)0.344:0.00087)0.993:0.00176)0.997:0.00225,(((MGYG000130449:0.00103,((MGYG000102205:0.0,MGYG000240979:0.0,MGYG000049198:0.0):0.00055,(MGYG000116710:0.00055,(MGYG000222482:0.0,MGYG000009622:0.0):0.00055)0.876:0.00055)0.958:0.00055)0.972:0.00055,((MGYG000082805:0.0,MGYG000043477:0.0,MGYG000101775:0.0):0.00330,((MGYG000127173:0.0,MGYG000101215:0.0):0.00055,((MGYG000041501:0.0,MGYG000079378:0.0):0.00055,(MGYG000255290:0.00055,(MGYG000080019:0.00055,MGYG000158154:0.00055)0.000:0.00055)0.814:0.00055)0.966:0.00063)1.000:0.00236)0.904:0.00094)0.467:0.00134,((MGYG000092378:0.0,MGYG000284254:0.0):0.00180,(((MGYG000077042:0.0,MGYG000200426:0.0):0.00055,(MGYG000132065:0.00055,MGYG000245618:0.00055)0.006:0.00055)0.000:0.00055,((MGYG000228764:0.00055,(MGYG000136637:0.0,MGYG000036784:0.0):0.00055)0.750:0.00055,(((MGYG000009387:0.0,MGYG000030813:0.0,MGYG000072904:0.0,MGYG000247753:0.0,MGYG000046905:0.0,MGYG000094266:0.0,MGYG000037320:0.0,MGYG000011036:0.0,MGYG000010174:0.0,MGYG000101041:0.0):0.00055,MGYG000170760:0.00055)0.000:0.00055,(MGYG000194509:0.0,MGYG000046389:0.0,MGYG000058876:0.0,MGYG000095571:0.0,MGYG000271291:0.0,MGYG000047626:0.0,MGYG000240609:0.0,MGYG000079702:0.0):0.00055)0.000:0.00055)0.767:0.00055)1.000:0.00239)0.904:0.00058)0.998:0.00221)0.650:0.00055)0.881:0.00055,((MGYG000200316:0.00463,(MGYG000125627:0.00994,MGYG000187256:0.04579)0.479:0.00089)0.944:0.00204,(MGYG000083308:0.00969,MGYG000083078:0.01102)0.979:0.00413)0.906:0.00152)0.862:0.00055,((((MGYG000137740:0.00055,(MGYG000190358:0.00055,((MGYG000269458:0.0,MGYG000119529:0.0,MGYG000169601:0.0,MGYG000111444:0.0,MGYG000028697:0.0):0.00055,MGYG000111624:0.00055)0.000:0.00055)0.767:0.00055)1.000:0.00511,((MGYG000018187:0.00183,(MGYG000109366:0.00070,MGYG000248030:0.00224)0.866:0.00089)0.999:0.00169,(MGYG000277685:0.00432,(MGYG000203597:0.00223,MGYG000013559:0.00373)0.829:0.00089)0.873:0.00055)0.506:0.00055)0.841:0.00055,(MGYG000135899:0.00119,((MGYG000135749:0.00055,MGYG000205100:0.00055)1.000:0.00303,(MGYG000092875:0.00202,((((((MGYG000070983:0.0,MGYG000268109:0.0):0.00237,(MGYG000147290:0.00256,MGYG000252491:0.00282)0.108:0.00055)0.789:0.00055,(((MGYG000051412:0.00053,((MGYG000057042:0.00076,MGYG000082421:0.00088)0.000:0.00055,((MGYG000012881:0.00085,MGYG000267352:0.00054)0.439:0.00055,MGYG000101601:0.00110)0.566:0.00055)0.781:0.00055)0.739:0.00055,((((((MGYG000076649:0.00053,MGYG000014510:0.00055)0.835:0.00055,(MGYG000014713:0.00053,MGYG000200339:0.00055)0.849:0.00055)0.000:0.00055,(MGYG000068644:0.00055,(MGYG000126617:0.00063,MGYG000027833:0.00076)0.754:0.00055)0.757:0.00055)0.000:0.00055,(MGYG000056078:0.0,MGYG000034279:0.0,MGYG000202861:0.0,MGYG000255726:0.0,MGYG000029905:0.0,MGYG000200149:0.0,MGYG000072126:0.0,MGYG000071876:0.0,MGYG000212506:0.0,MGYG000261587:0.0,MGYG000256524:0.0,MGYG000197548:0.0,MGYG000156616:0.0):0.00055)0.000:0.00055,MGYG000159392:0.00063)0.000:0.00055,((MGYG000250200:0.00054,MGYG000061275:0.00063)0.000:0.00055,MGYG000166034:0.00064)0.733:0.00055)0.000:0.00055)1.000:0.00287,((MGYG000098522:0.00055,MGYG000077500:0.00055)0.997:0.00157,(MGYG000074549:0.00104,MGYG000007044:0.00248)0.939:0.00051)0.918:0.00065)0.937:0.00065)0.996:0.00141,(((MGYG000076287:0.00079,(MGYG000077319:0.00055,(MGYG000093328:0.00055,MGYG000217834:0.00055)0.776:0.00055)0.960:0.00068)1.000:0.00276,(((MGYG000157802:0.00127,(MGYG000076379:0.00207,(((MGYG000061643:0.0,MGYG000008096:0.0,MGYG000162549:0.0,MGYG000059915:0.0,MGYG000272708:0.0,MGYG000141541:0.0,MGYG000214825:0.0,MGYG000248279:0.0,MGYG000150031:0.0,MGYG000139082:0.0):0.00055,((MGYG000192768:0.00055,MGYG000275689:0.00055)0.000:0.00055,MGYG000144784:0.00055)0.733:0.00055)0.424:0.00055,MGYG000061291:0.00055)0.949:0.00059)0.344:0.00055)0.374:0.00055,(((MGYG000040987:0.0,MGYG000071943:0.0):0.00055,(((MGYG000182797:0.0,MGYG000110275:0.0,MGYG000186268:0.0,MGYG000260371:0.0,MGYG000057987:0.0,MGYG000249900:0.0,MGYG000048449:0.0):0.00055,((MGYG000170433:0.00055,((MGYG000112338:0.0,MGYG000283807:0.0,MGYG000224852:0.0,MGYG000272842:0.0,MGYG000091874:0.0,MGYG000183598:0.0,MGYG000028583:0.0,MGYG000050477:0.0,MGYG000008199:0.0,MGYG000053105:0.0,MGYG000260246:0.0):0.00055,(((MGYG000258406:0.00053,MGYG000038062:0.00055)0.000:0.00055,(MGYG000272703:0.0,MGYG000281317:0.0):0.00055)0.000:0.00055,MGYG000285977:0.00055)0.923:0.00055)0.000:0.00055)0.794:0.00055,(MGYG000070986:0.00285,MGYG000244507:0.00054)0.960:0.00148)0.756:0.00055)0.000:0.00055,(((MGYG000165130:0.0,MGYG000232439:0.0):0.00055,(MGYG000132674:0.00077,(MGYG000091685:0.00063,MGYG000265583:0.00063)0.920:0.00052)0.901:0.00055)0.000:0.00055,MGYG000199065:0.00055)0.000:0.00055)0.927:0.00055)0.996:0.00162,(((MGYG000127559:0.00055,(MGYG000181077:0.00053,(MGYG000137964:0.00055,MGYG000032156:0.00055)0.822:0.00055)0.942:0.00055)0.904:0.00055,(((MGYG000186166:0.00139,(MGYG000189823:0.00055,(((MGYG000080118:0.00055,MGYG000132934:0.00055)0.764:0.00055,(MGYG000159485:0.00089,MGYG000197412:0.00052)0.794:0.00055)0.000:0.00055,(((MGYG000147750:0.0,MGYG000099286:0.0,MGYG000208569:0.0,MGYG000289015:0.0,MGYG000194276:0.0):0.00055,(MGYG000224814:0.00055,MGYG000148059:0.00055)0.751:0.00055)0.763:0.00055,MGYG000075366:0.00055)0.000:0.00055)0.351:0.00055)0.904:0.00052)0.848:0.00055,(MGYG000154248:0.00077,MGYG000101426:0.00055)0.729:0.00055)0.781:0.00055,(((MGYG000078039:0.00055,MGYG000276687:0.00081)0.361:0.00055,(MGYG000107012:0.00055,MGYG000222603:0.00055)0.000:0.00055)0.365:0.00055,(((MGYG000111726:0.00055,MGYG000007975:0.00055)0.000:0.00055,((MGYG000137661:0.00063,MGYG000139544:0.00052)0.953:0.00053,(MGYG000188150:0.0,MGYG000161359:0.0):0.00055)0.850:0.00055)0.895:0.00055,(MGYG000096714:0.00055,(MGYG000055383:0.0,MGYG000023136:0.0):0.00055)0.000:0.00055)0.921:0.00055)0.739:0.00055)0.844:0.00055)0.934:0.00098,MGYG000095189:0.00210)0.973:0.00122)0.971:0.00145)0.978:0.00120,((((MGYG000275644:0.0,MGYG000058460:0.0,MGYG000046060:0.0):0.00055,((MGYG000146893:0.0,MGYG000126073:0.0):0.00055,MGYG000158006:0.00055)0.000:0.00055)0.962:0.00071,(MGYG000086346:0.00055,(MGYG000148807:0.00055,MGYG000205870:0.00055)0.891:0.00055)0.879:0.00090)0.998:0.00196,MGYG000198778:0.00360)0.751:0.00058)0.319:0.00053)0.369:0.00055,((((MGYG000106631:0.0,MGYG000236578:0.0):0.00055,MGYG000072901:0.00055)0.986:0.00108,((MGYG000205869:0.0,MGYG000142958:0.0,MGYG000266610:0.0,MGYG000245426:0.0,MGYG000245868:0.0):0.00055,MGYG000247343:0.00055)0.993:0.00126)0.995:0.00138,((MGYG000238826:0.00117,(((MGYG000285094:0.00132,MGYG000200385:0.00055)0.000:0.00055,((MGYG000094105:0.00055,(MGYG000033654:0.00055,MGYG000124188:0.00055)0.873:0.00055)0.999:0.00055,(((MGYG000025464:0.0,MGYG000213334:0.0):0.00055,MGYG000168448:0.00055)0.245:0.00055,MGYG000169426:0.00055)0.000:0.00055)0.000:0.00055)0.000:0.00055,((MGYG000116325:0.0,MGYG000156578:0.0):0.00194,((MGYG000255902:0.00055,(MGYG000136848:0.00055,(MGYG000214007:0.0,MGYG000250670:0.0):0.00055)0.742:0.00055)0.864:0.00055,(MGYG000101561:0.00055,((MGYG000094841:0.00161,(MGYG000012384:0.00365,(MGYG000176588:0.00055,MGYG000132967:0.00078)1.000:0.00698)0.985:0.00176)0.993:0.00607,(((MGYG000180433:0.00482,((((MGYG000113314:0.00181,MGYG000248844:0.00143)0.949:0.00141,(MGYG000271189:0.00107,((MGYG000289028:0.0,MGYG000063925:0.0,MGYG000111374:0.0,MGYG000075266:0.0,MGYG000178996:0.0,MGYG000030798:0.0,MGYG000199110:0.0,MGYG000196859:0.0,MGYG000252422:0.0,MGYG000136281:0.0,MGYG000260622:0.0,MGYG000232524:0.0,MGYG000211924:0.0,MGYG000074734:0.0,MGYG000135644:0.0,MGYG000030259:0.0,MGYG000280252:0.0,MGYG000008157:0.0,MGYG000255802:0.0,MGYG000181096:0.0,MGYG000225481:0.0,MGYG000275545:0.0,MGYG000234264:0.0,MGYG000147050:0.0,MGYG000171932:0.0,MGYG000239466:0.0,MGYG000084710:0.0,MGYG000097984:0.0,MGYG000200001:0.0,MGYG000278788:0.0,MGYG000089224:0.0,MGYG000222366:0.0,MGYG000066182:0.0,MGYG000250894:0.0,MGYG000203723:0.0,MGYG000244339:0.0,MGYG000189832:0.0,MGYG000187977:0.0,MGYG000217938:0.0,MGYG000055716:0.0,MGYG000133938:0.0,MGYG000257626:0.0,MGYG000026246:0.0,MGYG000073798:0.0,MGYG000035106:0.0,MGYG000233615:0.0,MGYG000211866:0.0,MGYG000028141:0.0,MGYG000235021:0.0,MGYG000274473:0.0,MGYG000258617:0.0,MGYG000154196:0.0,MGYG000064669:0.0,MGYG000241182:0.0,MGYG000123118:0.0,MGYG000065045:0.0,MGYG000274349:0.0,MGYG000101072:0.0,MGYG000053222:0.0,MGYG000250879:0.0,MGYG000061228:0.0,MGYG000273140:0.0,MGYG000277085:0.0,MGYG000283512:0.0,MGYG000197914:0.0,MGYG000042544:0.0,MGYG000208466:0.0,MGYG000191421:0.0,MGYG000075994:0.0,MGYG000273303:0.0,MGYG000087658:0.0,MGYG000248565:0.0,MGYG000097213:0.0,MGYG000116004:0.0,MGYG000052863:0.0,MGYG000136922:0.0,MGYG000239127:0.0,MGYG000033511:0.0,MGYG000049083:0.0,MGYG000053497:0.0,MGYG000223851:0.0,MGYG000034711:0.0,MGYG000024368:0.0,MGYG000008395:0.0,MGYG000166829:0.0,MGYG000257799:0.0,MGYG000091848:0.0,MGYG000269848:0.0,MGYG000147965:0.0,MGYG000148143:0.0,MGYG000253551:0.0,MGYG000222735:0.0,MGYG000031916:0.0,MGYG000128801:0.0,MGYG000182356:0.0,MGYG000089412:0.0,MGYG000045763:0.0,MGYG000214068:0.0,MGYG000086730:0.0,MGYG000227010:0.0,MGYG000152269:0.0,MGYG000064194:0.0,MGYG000266982:0.0,MGYG000007210:0.0,MGYG000160948:0.0,MGYG000078450:0.0,MGYG000143967:0.0,MGYG000130502:0.0):0.00055,(MGYG000148855:0.0,MGYG000183434:0.0,MGYG000122667:0.0,MGYG000208297:0.0,MGYG000235095:0.0,MGYG000114783:0.0,MGYG000161447:0.0,MGYG000023433:0.0,MGYG000017897:0.0,MGYG000066817:0.0,MGYG000135540:0.0,MGYG000285722:0.0,MGYG000188455:0.0,MGYG000101243:0.0,MGYG000254262:0.0,MGYG000219567:0.0,MGYG000018225:0.0,MGYG000267871:0.0,MGYG000190448:0.0,MGYG000122961:0.0,MGYG000085023:0.0,MGYG000285066:0.0,MGYG000251027:0.0,MGYG000099842:0.0,MGYG000265318:0.0,MGYG000222540:0.0,MGYG000059366:0.0,MGYG000106750:0.0,MGYG000038560:0.0,MGYG000219799:0.0,MGYG000029330:0.0,MGYG000188821:0.0,MGYG000085554:0.0,MGYG000026803:0.0,MGYG000272676:0.0,MGYG000115924:0.0,MGYG000108509:0.0,MGYG000162670:0.0,MGYG000144573:0.0,MGYG000275639:0.0,MGYG000171142:0.0,MGYG000285937:0.0,MGYG000184438:0.0,MGYG000115172:0.0,MGYG000130730:0.0,MGYG000070994:0.0,MGYG000145894:0.0,MGYG000088380:0.0,MGYG000272968:0.0,MGYG000084155:0.0,MGYG000243527:0.0,MGYG000283850:0.0,MGYG000228648:0.0,MGYG000184694:0.0,MGYG000269439:0.0,MGYG000138224:0.0,MGYG000128837:0.0,MGYG000022456:0.0,MGYG000265141:0.0,MGYG000048138:0.0,MGYG000108991:0.0,MGYG000273854:0.0,MGYG000198254:0.0):0.00055)1.000:0.00478)0.971:0.00194)0.963:0.00166,MGYG000056220:0.00457)0.928:0.00106,((MGYG000172383:0.01119,((((MGYG000082191:0.00642,(MGYG000143318:0.0,MGYG000272909:0.0):0.00460)0.942:0.00229,(MGYG000173017:0.00279,(MGYG000218927:0.00055,(MGYG000027688:0.00055,(MGYG000110022:0.00055,MGYG000014473:0.00055)0.770:0.00055)0.967:0.00066)0.999:0.00298)0.992:0.00254)0.119:0.00065,(MGYG000159289:0.00117,MGYG000152544:0.00421)1.000:0.00402)0.992:0.00227,(((MGYG000084022:0.00055,(MGYG000248034:0.00055,(MGYG000124432:0.0,MGYG000252100:0.0):0.00055)0.000:0.00055)0.988:0.00142,(MGYG000245851:0.00055,MGYG000009492:0.00055)0.998:0.00230)1.000:0.00506,MGYG000122913:0.00396)0.976:0.00132)0.899:0.00077)0.765:0.00055,(MGYG000096415:0.00566,(MGYG000033475:0.02165,(MGYG000157247:0.00108,MGYG000034460:0.00055)0.999:0.00407)0.180:0.00141)0.849:0.00106)0.903:0.00066)0.625:0.00052)0.575:0.00056,((MGYG000281275:0.0,MGYG000195592:0.0):0.00511,(MGYG000091911:0.00420,MGYG000012483:0.00360)0.264:0.00059)0.410:0.00092)0.000:0.00054,((((MGYG000021922:0.00055,((MGYG000094356:0.00055,((MGYG000216532:0.00055,(MGYG000046549:0.0,MGYG000137556:0.0):0.00055)0.841:0.00055,(MGYG000015282:0.00055,MGYG000064743:0.00055)0.787:0.00055)0.908:0.00055)0.850:0.00055,MGYG000030709:0.00055)0.086:0.00055)0.966:0.00074,MGYG000242678:0.00055)1.000:0.00340,MGYG000248808:0.00286)0.918:0.00109,MGYG000083832:0.00274)0.821:0.00050)1.000:0.02546)1.000:0.01515)0.706:0.00053)0.545:0.00055)0.848:0.00055)0.972:0.00064)0.897:0.00055,(MGYG000058514:0.00055,((MGYG000150519:0.0,MGYG000228712:0.0,MGYG000131908:0.0):0.00055,MGYG000285751:0.00055)0.914:0.00063)0.999:0.00300)0.996:0.00156)0.794:0.00055)0.981:0.00108)0.915:0.00080,(MGYG000101123:0.00089,(MGYG000230643:0.00055,(MGYG000271465:0.00055,MGYG000244482:0.00055)0.952:0.00055)0.804:0.00055)1.000:0.00241)0.405:0.00055,(MGYG000108758:0.00316,(((MGYG000220390:0.0,MGYG000059875:0.0):0.00055,((MGYG000192143:0.00054,MGYG000011199:0.00055)0.000:0.00055,(MGYG000211775:0.00055,MGYG000211394:0.00055)0.506:0.00055)0.000:0.00055)1.000:0.00184,(MGYG000284626:0.00055,MGYG000174134:0.00055)1.000:0.00265)0.799:0.00053)0.959:0.00112)0.858:0.00055)0.825:0.00055)0.908:0.00055)0.360:0.00055)0.894:0.00055,((((((MGYG000135850:0.00230,(((MGYG000211338:0.00060,(MGYG000052156:0.00055,((MGYG000272057:0.00055,MGYG000058132:0.00055)0.745:0.00055,MGYG000064212:0.00055)0.000:0.00055)0.982:0.00121)0.964:0.00127,(MGYG000147695:0.00350,((MGYG000258657:0.00161,(((((MGYG000047135:0.00054,MGYG000252462:0.00113)0.871:0.00055,(MGYG000160309:0.00115,MGYG000097769:0.00199)0.922:0.00066)0.907:0.00055,(((MGYG000189864:0.00124,MGYG000025094:0.00150)0.896:0.00064,MGYG000077137:0.00063)0.516:0.00071,(MGYG000075188:0.00165,MGYG000110376:0.00073)0.817:0.00079)0.898:0.00053)0.676:0.00055,(MGYG000174741:0.00055,MGYG000259907:0.00055)0.944:0.00064)0.877:0.00053,(MGYG000226153:0.00055,MGYG000158788:0.00055)0.995:0.00153)0.979:0.00121)0.154:0.00055,(((MGYG000166868:0.0,MGYG000068882:0.0):0.00055,MGYG000140581:0.00055)0.952:0.00065,(MGYG000136807:0.00185,((MGYG000196012:0.0,MGYG000246500:0.0):0.00055,((MGYG000060194:0.0,MGYG000059202:0.0):0.00095,(MGYG000023868:0.00055,MGYG000184845:0.00055)0.862:0.00055)0.389:0.00055)0.952:0.00058)0.950:0.00077)0.968:0.00087)0.949:0.00065)0.179:0.00054)0.795:0.00054,(MGYG000075399:0.00248,MGYG000263832:0.00281)0.895:0.00065)0.815:0.00054)0.680:0.00054,((MGYG000216937:0.00273,((MGYG000086283:0.00316,(((MGYG000039076:0.0,MGYG000278060:0.0,MGYG000084360:0.0,MGYG000168303:0.0,MGYG000118037:0.0,MGYG000262869:0.0):0.00104,(MGYG000131433:0.0,MGYG000013791:0.0):0.00064)0.921:0.00055,(MGYG000031673:0.00190,(MGYG000194160:0.0,MGYG000148706:0.0):0.00175)0.876:0.00055)0.950:0.00054)0.863:0.00051,(MGYG000208853:0.00185,(MGYG000212305:0.00054,((MGYG000165941:0.0,MGYG000112899:0.0,MGYG000063607:0.0,MGYG000154844:0.0,MGYG000201983:0.0,MGYG000103842:0.0,MGYG000146469:0.0):0.00055,MGYG000143750:0.00053)0.999:0.00230)0.997:0.00207)0.871:0.00061)0.952:0.00095)0.887:0.00055,(((MGYG000149649:0.00123,(((MGYG000122018:0.0,MGYG000281934:0.0,MGYG000239792:0.0,MGYG000234321:0.0):0.00055,(MGYG000050864:0.0,MGYG000082460:0.0,MGYG000142615:0.0,MGYG000064012:0.0,MGYG000080331:0.0,MGYG000088177:0.0,MGYG000115406:0.0):0.00055)0.986:0.00103,((MGYG000200294:0.00055,(MGYG000206102:0.00055,(MGYG000101082:0.0,MGYG000021092:0.0):0.00055)0.000:0.00055)0.988:0.00108,(MGYG000158692:0.00055,MGYG000093179:0.00055)0.977:0.00088)0.819:0.00055)0.962:0.00063)0.998:0.00216,((MGYG000210033:0.00055,((MGYG000100708:0.00055,(MGYG000055207:0.00055,(MGYG000273900:0.0,MGYG000189964:0.0):0.00055)0.000:0.00055)0.871:0.00055,((MGYG000109159:0.0,MGYG000158377:0.0):0.00055,MGYG000224842:0.00054)0.000:0.00055)0.934:0.00055)0.975:0.00123,(MGYG000022254:0.00090,(MGYG000006442:0.00146,(MGYG000185193:0.00085,((MGYG000272303:0.0,MGYG000057429:0.0,MGYG000246091:0.0):0.00083,((((MGYG000213733:0.00071,(MGYG000011892:0.00055,MGYG000087394:0.00053)0.405:0.00055)0.352:0.00055,(MGYG000155475:0.00072,(MGYG000020415:0.00055,MGYG000054640:0.00064)0.000:0.00055)0.411:0.00055)0.757:0.00055,(((MGYG000081630:0.00053,MGYG000092842:0.00063)0.860:0.00055,(MGYG000198134:0.0,MGYG000185443:0.0,MGYG000097490:0.0,MGYG000285879:0.0):0.00055)0.000:0.00055,MGYG000021717:0.00055)0.000:0.00055)0.000:0.00055,MGYG000248644:0.00055)0.972:0.00085)0.929:0.00055)0.922:0.00055)0.891:0.00055)0.939:0.00099)0.215:0.00088)0.618:0.00065,((MGYG000145687:0.0,MGYG000030138:0.0):0.00185,(((MGYG000282289:0.0,MGYG000007665:0.0):0.00116,MGYG000092381:0.00064)1.000:0.00226,(MGYG000224874:0.00254,(MGYG000271210:0.00091,MGYG000225492:0.00116)0.806:0.00063)0.998:0.00148)0.920:0.00066)0.850:0.00055)0.445:0.00055)0.805:0.00055)0.778:0.00055,(((MGYG000157987:0.0,MGYG000110648:0.0):0.00298,(MGYG000166619:0.00209,MGYG000069706:0.00299)0.830:0.00064)0.749:0.00055,(MGYG000256589:0.00055,(MGYG000149627:0.00055,(MGYG000239793:0.00440,MGYG000148569:0.00054)0.989:0.00126)0.695:0.00055)0.993:0.00117)0.958:0.00076)0.889:0.00055,((((((((MGYG000096922:0.00383,((MGYG000192967:0.0,MGYG000217850:0.0):0.00055,MGYG000047352:0.00055)1.000:0.00356)0.957:0.00137,(MGYG000062341:0.00055,(MGYG000135412:0.00055,(MGYG000207334:0.00055,(MGYG000101128:0.00098,MGYG000055259:0.00065)0.540:0.00055)0.000:0.00055)0.675:0.00055)1.000:0.00403)0.611:0.00073,((MGYG000019867:0.00341,(MGYG000237258:0.00379,(MGYG000124343:0.00426,((MGYG000220852:0.0,MGYG000245499:0.0,MGYG000072240:0.0):0.00055,MGYG000208212:0.00055)1.000:0.00360)0.772:0.00107)0.115:0.00054)0.780:0.00065,(((MGYG000098605:0.00295,(MGYG000140868:0.0,MGYG000198094:0.0):0.00177)0.972:0.00135,((((MGYG000131994:0.0,MGYG000032253:0.0):0.00055,MGYG000089255:0.00055)0.940:0.00055,((MGYG000026592:0.00053,((MGYG000248198:0.00055,MGYG000163876:0.00055)0.309:0.00055,(MGYG000094547:0.0,MGYG000049019:0.0,MGYG000218049:0.0,MGYG000249697:0.0,MGYG000098154:0.0,MGYG000216317:0.0):0.00055)0.000:0.00055)0.865:0.00055,(MGYG000145779:0.00055,MGYG000222958:0.00126)0.420:0.00055)0.942:0.00055)0.140:0.00053,((MGYG000102968:0.0,MGYG000220831:0.0):0.00055,(MGYG000088226:0.0,MGYG000144103:0.0):0.00055)1.000:0.00252)0.999:0.00252)0.956:0.00090,(((((MGYG000263490:0.0,MGYG000038959:0.0):0.00425,((MGYG000221359:0.00055,MGYG000275086:0.00055)1.000:0.00452,(((((((MGYG000119567:0.00055,(MGYG000084576:0.0,MGYG000104215:0.0,MGYG000063167:0.0,MGYG000016483:0.0,MGYG000030500:0.0,MGYG000158202:0.0,MGYG000006188:0.0):0.00055)0.000:0.00055,MGYG000050538:0.00055)0.012:0.00055,((((((MGYG000101422:0.00055,MGYG000220914:0.00055)1.000:0.00055,MGYG000044929:0.00055)0.998:0.00055,(MGYG000094786:0.00055,(MGYG000140575:0.00055,(MGYG000222166:0.00055,MGYG000108605:0.00055)0.000:0.00055)0.611:0.00055)0.901:0.00055)0.000:0.00055,MGYG000086577:0.00055)0.000:0.00055,(((MGYG000246857:0.0,MGYG000115136:0.0,MGYG000023157:0.0,MGYG000074360:0.0,MGYG000095178:0.0,MGYG000253554:0.0):0.00055,MGYG000075995:0.00055)0.000:0.00055,(MGYG000080478:0.00286,(MGYG000252639:0.00209,(MGYG000170047:0.00056,MGYG000261011:0.00055)0.910:0.00135)0.995:0.00199)0.783:0.00055)0.000:0.00055)0.000:0.00055,(MGYG000172875:0.00055,MGYG000084487:0.00146)0.796:0.00055)0.903:0.00055)0.464:0.00055,((MGYG000218128:0.0,MGYG000059155:0.0):0.00055,((MGYG000272050:0.0,MGYG000215668:0.0):0.00053,MGYG000216512:0.00055)0.754:0.00055)0.778:0.00055)0.996:0.00166,((MGYG000223459:0.0,MGYG000163322:0.0):0.00123,((MGYG000173068:0.00055,MGYG000153715:0.00055)1.000:0.00186,(MGYG000197184:0.00055,(MGYG000229110:0.00055,(MGYG000267730:0.0,MGYG000241856:0.0,MGYG000265790:0.0):0.00055)0.000:0.00055)0.810:0.00055)1.000:0.00210)0.819:0.00064)0.718:0.00055,((((MGYG000116324:0.00055,(MGYG000137088:0.00055,(MGYG000145768:0.00055,(MGYG000054863:0.0,MGYG000017793:0.0):0.00055)0.576:0.00055)0.836:0.00055)0.923:0.00054,(MGYG000241377:0.00267,((MGYG000206661:0.0,MGYG000195078:0.0,MGYG000143132:0.0):0.00063,(MGYG000284361:0.0,MGYG000235669:0.0,MGYG000218110:0.0,MGYG000086115:0.0,MGYG000114370:0.0):0.00055)1.000:0.00280)0.967:0.00144)0.955:0.00097,(((((MGYG000207632:0.00177,(MGYG000136211:0.00152,MGYG000156692:0.00140)0.990:0.00122)0.922:0.00055,(MGYG000172450:0.00055,MGYG000009514:0.00055)1.000:0.00055)0.000:0.00055,(MGYG000017321:0.0,MGYG000251661:0.0):0.00055)0.653:0.00055,(((MGYG000182207:0.00055,(MGYG000226458:0.0,MGYG000061433:0.0,MGYG000222324:0.0,MGYG000203420:0.0,MGYG000116862:0.0,MGYG000069410:0.0,MGYG000119116:0.0,MGYG000210411:0.0,MGYG000098551:0.0,MGYG000146840:0.0,MGYG000286931:0.0,MGYG000112790:0.0,MGYG000266196:0.0,MGYG000052532:0.0,MGYG000250303:0.0,MGYG000203523:0.0,MGYG000183566:0.0,MGYG000142129:0.0,MGYG000067332:0.0,MGYG000165841:0.0,MGYG000116089:0.0,MGYG000268045:0.0,MGYG000284344:0.0,MGYG000263700:0.0,MGYG000226875:0.0,MGYG000243353:0.0,MGYG000024463:0.0,MGYG000121011:0.0,MGYG000231950:0.0,MGYG000113763:0.0,MGYG000178276:0.0,MGYG000174584:0.0,MGYG000033453:0.0,MGYG000075660:0.0,MGYG000135930:0.0,MGYG000033871:0.0,MGYG000045710:0.0,MGYG000111000:0.0,MGYG000068359:0.0,MGYG000249196:0.0,MGYG000188892:0.0,MGYG000257625:0.0,MGYG000145243:0.0,MGYG000149544:0.0,MGYG000050694:0.0,MGYG000093361:0.0,MGYG000187656:0.0,MGYG000163894:0.0,MGYG000164182:0.0,MGYG000084614:0.0,MGYG000231548:0.0,MGYG000228613:0.0,MGYG000270870:0.0,MGYG000137126:0.0,MGYG000014512:0.0,MGYG000088304:0.0,MGYG000098864:0.0,MGYG000240225:0.0,MGYG000076955:0.0,MGYG000143519:0.0,MGYG000230217:0.0,MGYG000166731:0.0,MGYG000269254:0.0,MGYG000122277:0.0,MGYG000171290:0.0,MGYG000235651:0.0,MGYG000071920:0.0,MGYG000118441:0.0,MGYG000204869:0.0,MGYG000055626:0.0,MGYG000173206:0.0,MGYG000144753:0.0,MGYG000094228:0.0,MGYG000065625:0.0,MGYG000027887:0.0,MGYG000257165:0.0,MGYG000085860:0.0,MGYG000166754:0.0,MGYG000234093:0.0):0.00055)1.000:0.00055,(MGYG000043284:0.00055,(MGYG000048180:0.00055,((MGYG000197804:0.0,MGYG000129212:0.0):0.00055,(MGYG000226012:0.00055,((MGYG000280553:0.0,MGYG000266135:0.0):0.00055,MGYG000220759:0.00144)0.719:0.00055)0.404:0.00055)0.530:0.00055)0.915:0.00055)0.000:0.00055)0.000:0.00055,((MGYG000112773:0.00055,MGYG000215074:0.00055)0.233:0.00055,(MGYG000083163:0.0,MGYG000118284:0.0):0.00055)0.000:0.00055)0.000:0.00055)0.756:0.00055,(((MGYG000279253:0.0,MGYG000079847:0.0,MGYG000078819:0.0,MGYG000167409:0.0,MGYG000137435:0.0):0.00055,MGYG000107604:0.00055)0.274:0.00055,((MGYG000278442:0.00055,(MGYG000215407:0.0,MGYG000062988:0.0):0.00070)0.761:0.00055,MGYG000178067:0.00055)0.791:0.00055)0.000:0.00055)0.834:0.00053)0.863:0.00055,MGYG000012553:0.00053)0.968:0.00089)0.982:0.00154,MGYG000278571:0.00299)0.847:0.00102)0.205:0.00050)0.849:0.00066,(((MGYG000271448:0.0,MGYG000086421:0.0):0.00413,MGYG000276864:0.00348)0.190:0.00064,((MGYG000182035:0.0,MGYG000084601:0.0,MGYG000057174:0.0,MGYG000235039:0.0):0.00395,MGYG000099643:0.00350)0.948:0.00129)0.889:0.00057)0.825:0.00055,MGYG000199030:0.00471)0.911:0.00051,(((MGYG000047428:0.0,MGYG000263794:0.0,MGYG000177357:0.0):0.00540,MGYG000073371:0.00331)0.923:0.00087,((((MGYG000164038:0.00055,(MGYG000122461:0.00055,MGYG000091044:0.00055)0.737:0.00055)0.997:0.00166,(((((MGYG000011207:0.00055,MGYG000058856:0.00055)0.000:0.00055,(MGYG000082206:0.0,MGYG000196444:0.0,MGYG000060234:0.0,MGYG000209213:0.0,MGYG000030271:0.0):0.00055)0.000:0.00055,MGYG000163555:0.00055)0.000:0.00055,MGYG000094586:0.00055)0.902:0.00055,(((MGYG000144308:0.0,MGYG000018688:0.0,MGYG000036713:0.0):0.00055,MGYG000125432:0.00055)0.756:0.00055,((((MGYG000129449:0.00130,MGYG000214960:0.00055)0.000:0.00055,MGYG000133480:0.00055)0.000:0.00055,((((MGYG000014951:0.00055,MGYG000073162:0.00194)0.972:0.00145,MGYG000266042:0.00064)0.925:0.00055,MGYG000128140:0.00055)0.000:0.00055,(MGYG000136004:0.00055,MGYG000155385:0.00063)0.000:0.00055)0.754:0.00055)0.823:0.00055,(MGYG000013358:0.00055,MGYG000026311:0.00055)0.919:0.00055)0.910:0.00055)0.597:0.00055)0.994:0.00146)0.962:0.00124,((MGYG000152071:0.00192,((MGYG000192505:0.00055,((MGYG000193713:0.0,MGYG000269434:0.0,MGYG000063208:0.0,MGYG000025281:0.0,MGYG000091528:0.0,MGYG000196295:0.0,MGYG000068589:0.0,MGYG000077037:0.0,MGYG000199854:0.0,MGYG000061741:0.0,MGYG000032752:0.0,MGYG000258584:0.0,MGYG000037461:0.0,MGYG000251093:0.0,MGYG000105559:0.0,MGYG000167564:0.0,MGYG000262192:0.0,MGYG000285874:0.0):0.00055,MGYG000011891:0.00055)0.000:0.00055)0.970:0.00069,((((MGYG000134943:0.00055,MGYG000215087:0.00055)0.000:0.00055,(MGYG000143777:0.0,MGYG000030975:0.0):0.00055)0.000:0.00055,(((MGYG000146000:0.0,MGYG000034424:0.0,MGYG000201142:0.0):0.00055,(MGYG000088318:0.0,MGYG000208497:0.0,MGYG000234993:0.0,MGYG000106500:0.0,MGYG000051866:0.0):0.00055)0.884:0.00055,(((MGYG000058540:0.0,MGYG000200754:0.0,MGYG000139562:0.0,MGYG000023923:0.0,MGYG000030256:0.0,MGYG000061019:0.0):0.00055,(MGYG000181602:0.0,MGYG000064411:0.0,MGYG000151591:0.0,MGYG000115200:0.0,MGYG000059752:0.0):0.00055)0.942:0.00055,(MGYG000171847:0.00055,((MGYG000278796:0.00055,MGYG000101644:0.00055)0.999:0.00055,(MGYG000150809:0.00055,(MGYG000263406:0.0,MGYG000113811:0.0):0.00055)0.874:0.00055)0.000:0.00055)0.919:0.00055)0.000:0.00055)0.000:0.00055)0.000:0.00055,((((MGYG000235566:0.00054,MGYG000129304:0.00523)0.883:0.00055,(MGYG000187053:0.0,MGYG000041488:0.0,MGYG000036800:0.0):0.00055)0.652:0.00055,(MGYG000027949:0.00220,MGYG000116855:0.00055)0.839:0.00055)0.000:0.00055,((MGYG000103979:0.0,MGYG000042982:0.0,MGYG000116447:0.0,MGYG000068537:0.0,MGYG000107520:0.0,MGYG000249632:0.0,MGYG000103503:0.0,MGYG000141181:0.0,MGYG000061259:0.0,MGYG000249462:0.0,MGYG000286087:0.0,MGYG000240486:0.0,MGYG000157915:0.0,MGYG000007525:0.0,MGYG000181127:0.0,MGYG000182572:0.0,MGYG000175433:0.0,MGYG000267170:0.0,MGYG000284829:0.0,MGYG000184491:0.0,MGYG000253091:0.0,MGYG000056515:0.0,MGYG000052776:0.0,MGYG000071925:0.0,MGYG000200356:0.0,MGYG000166420:0.0,MGYG000132524:0.0,MGYG000083889:0.0,MGYG000032564:0.0,MGYG000191942:0.0):0.00055,MGYG000106034:0.00055)0.591:0.00055)0.723:0.00055)0.000:0.00055)0.999:0.00235)0.990:0.00138,((MGYG000029485:0.00076,(((MGYG000018241:0.00055,MGYG000255537:0.00055)0.982:0.00053,(((MGYG000082130:0.0,MGYG000122522:0.0):0.00055,((MGYG000150469:0.0,MGYG000201419:0.0,MGYG000031788:0.0,MGYG000197150:0.0):0.00055,(MGYG000191342:0.00055,MGYG000200483:0.00055)0.000:0.00055)0.788:0.00055)0.901:0.00055,((MGYG000067828:0.0,MGYG000038501:0.0,MGYG000176133:0.0,MGYG000069103:0.0):0.00055,(MGYG000121337:0.0,MGYG000117568:0.0):0.00055)0.506:0.00055)0.956:0.00055)0.911:0.00055,((MGYG000200702:0.0,MGYG000147411:0.0,MGYG000165508:0.0,MGYG000195940:0.0):0.00055,((MGYG000024993:0.00055,MGYG000169981:0.00055)0.000:0.00055,(MGYG000183502:0.00055,MGYG000104281:0.00130)0.884:0.00055)0.932:0.00057)0.756:0.00055)0.883:0.00055)1.000:0.00283,(MGYG000035866:0.00055,(((MGYG000164546:0.00055,(MGYG000034242:0.00052,(MGYG000099874:0.00055,MGYG000261287:0.00086)0.056:0.00055)0.764:0.00055)0.000:0.00055,((MGYG000011014:0.00145,((MGYG000197768:0.00064,(MGYG000204348:0.00054,(MGYG000049412:0.00055,MGYG000206495:0.00064)0.771:0.00055)0.785:0.00055)0.805:0.00055,MGYG000173546:0.00063)0.000:0.00055)0.568:0.00055,(MGYG000145212:0.0,MGYG000102109:0.0):0.00055)0.000:0.00055)0.904:0.00055,(MGYG000181838:0.00055,MGYG000218604:0.00160)0.037:0.00055)0.648:0.00055)0.999:0.00180)0.997:0.00203)0.064:0.00065)0.445:0.00051,((MGYG000250956:0.00304,(MGYG000262464:0.00267,((MGYG000123215:0.00055,(MGYG000052373:0.00065,MGYG000181154:0.00055)1.000:0.00752)1.000:0.00053,((MGYG000259216:0.0,MGYG000286964:0.0,MGYG000218258:0.0,MGYG000241471:0.0,MGYG000139589:0.0):0.00055,(MGYG000118992:0.00054,MGYG000007124:0.00055)0.714:0.00055)0.896:0.00055)0.998:0.00177)0.994:0.00211)0.809:0.00072,(MGYG000287084:0.00055,MGYG000276364:0.00055)1.000:0.00352)0.904:0.00116)0.318:0.00052)0.595:0.00055)0.851:0.00055)0.750:0.00054)0.867:0.00055)0.918:0.00055,(((((MGYG000077838:0.0,MGYG000103472:0.0,MGYG000214767:0.0):0.00330,(MGYG000171032:0.0,MGYG000214773:0.0):0.00294)0.986:0.00130,((((MGYG000118413:0.0,MGYG000272202:0.0):0.00199,(MGYG000242769:0.00104,(MGYG000064877:0.00145,((MGYG000238844:0.0,MGYG000057434:0.0,MGYG000002322:0.0,MGYG000270961:0.0):0.00238,(MGYG000062608:0.00089,(MGYG000200610:0.0,MGYG000031600:0.0,MGYG000164618:0.0):0.00170)0.463:0.00055)0.430:0.00055)0.712:0.00085)1.000:0.00658)1.000:0.01522,((MGYG000005053:0.00474,MGYG000278813:0.00615)0.539:0.00168,((MGYG000002323:0.00055,MGYG000223157:0.00055)1.000:0.00633,(MGYG000065358:0.00173,MGYG000201706:0.00055)1.000:0.00375)0.999:0.00431)0.786:0.00230)0.941:0.00151,(MGYG000190401:0.00344,MGYG000103910:0.00466)0.721:0.00173)0.948:0.00059)0.917:0.00055,((MGYG000187284:0.00216,(MGYG000140642:0.00055,MGYG000263426:0.00132)1.000:0.00232)0.988:0.00133,(((MGYG000264764:0.00136,(MGYG000281344:0.00055,(MGYG000163029:0.00055,MGYG000288750:0.00055)0.000:0.00055)0.571:0.00055)1.000:0.00470,(MGYG000131241:0.00210,(MGYG000101124:0.00055,MGYG000110487:0.00055)0.986:0.00096)0.918:0.00050)0.955:0.00056,(MGYG000009215:0.00155,MGYG000177654:0.00231)0.789:0.00055)0.976:0.00103)0.865:0.00055)0.815:0.00055,(((((MGYG000257503:0.00362,MGYG000280335:0.00318)0.939:0.00054,(MGYG000085116:0.00082,(((MGYG000036732:0.0,MGYG000215956:0.0):0.00055,((MGYG000086232:0.0,MGYG000035616:0.0,MGYG000113311:0.0):0.00055,(MGYG000273330:0.00055,MGYG000181958:0.00055)0.750:0.00055)0.829:0.00055)0.979:0.00082,(MGYG000185202:0.00055,((MGYG000116814:0.00077,(MGYG000132143:0.00055,MGYG000127640:0.00055)0.000:0.00055)0.830:0.00055,MGYG000117374:0.00055)0.000:0.00055)0.964:0.00058)0.983:0.00104)0.999:0.00241)0.750:0.00055,((((MGYG000013577:0.0,MGYG000061798:0.0,MGYG000097619:0.0):0.00312,(MGYG000040333:0.00055,(MGYG000107533:0.00055,((MGYG000060676:0.0,MGYG000149309:0.0,MGYG000039074:0.0,MGYG000217498:0.0,MGYG000010623:0.0,MGYG000225014:0.0):0.00055,MGYG000055212:0.00055)0.000:0.00055)0.768:0.00055)0.997:0.00239)0.950:0.00108,MGYG000087189:0.00427)0.814:0.00068,(((((MGYG000214427:0.0,MGYG000075024:0.0,MGYG000020159:0.0):0.00055,MGYG000262494:0.00055)1.000:0.00236,((MGYG000085488:0.0,MGYG000027303:0.0):0.00119,((((((((((MGYG000156380:0.0,MGYG000280803:0.0,MGYG000269153:0.0,MGYG000076851:0.0,MGYG000025321:0.0,MGYG000121552:0.0):0.00055,(MGYG000158613:0.00055,MGYG000258868:0.00055)0.958:0.00055)0.781:0.00055,((MGYG000045981:0.0,MGYG000089800:0.0):0.00051,(MGYG000018006:0.00055,MGYG000287509:0.00384)0.000:0.00055)0.000:0.00055)0.751:0.00055,((MGYG000187451:0.0,MGYG000069565:0.0):0.00298,(MGYG000099534:0.0,MGYG000232597:0.0,MGYG000240821:0.0):0.00055)0.834:0.00055)0.000:0.00055,((MGYG000226976:0.0,MGYG000252719:0.0,MGYG000116681:0.0,MGYG000028134:0.0):0.00055,(MGYG000168667:0.0,MGYG000244755:0.0,MGYG000167518:0.0,MGYG000006613:0.0,MGYG000060291:0.0,MGYG000233106:0.0,MGYG000197289:0.0,MGYG000159426:0.0,MGYG000214340:0.0,MGYG000070547:0.0,MGYG000091144:0.0):0.00055)0.180:0.00055)0.881:0.00055,(MGYG000040490:0.0,MGYG000019085:0.0,MGYG000104190:0.0,MGYG000270746:0.0,MGYG000008656:0.0,MGYG000170735:0.0,MGYG000046363:0.0):0.00055)0.826:0.00055,((MGYG000268173:0.00368,((MGYG000261241:0.00055,(MGYG000269261:0.00055,(MGYG000147304:0.00055,MGYG000122111:0.00055)1.000:0.00055)0.772:0.00055)0.998:0.00146,(MGYG000263551:0.00055,MGYG000265278:0.00055)0.841:0.00055)0.829:0.00055)0.815:0.00055,(MGYG000287642:0.00077,MGYG000011495:0.00055)0.000:0.00055)0.903:0.00055)0.931:0.00054,((MGYG000203038:0.00055,(((MGYG000146634:0.00055,(MGYG000087830:0.00055,(MGYG000147091:0.0,MGYG000132448:0.0):0.00055)0.149:0.00055)0.000:0.00055,MGYG000167874:0.00055)0.806:0.00055,(MGYG000119178:0.00055,MGYG000288455:0.00055)0.859:0.00055)0.000:0.00055)0.738:0.00055,((MGYG000238260:0.0,MGYG000133329:0.0,MGYG000055700:0.0):0.00055,MGYG000151890:0.00161)0.919:0.00055)0.871:0.00055)0.866:0.00055,((((MGYG000206927:0.0,MGYG000053138:0.0,MGYG000055773:0.0):0.00055,(MGYG000129870:0.0,MGYG000116360:0.0):0.00055)0.304:0.00055,(((MGYG000231496:0.00055,(MGYG000214298:0.00055,(MGYG000190022:0.0,MGYG000101241:0.0,MGYG000120529:0.0,MGYG000125049:0.0,MGYG000147132:0.0,MGYG000210967:0.0,MGYG000159816:0.0,MGYG000022064:0.0,MGYG000116215:0.0,MGYG000084521:0.0,MGYG000190097:0.0,MGYG000064320:0.0,MGYG000125372:0.0,MGYG000055979:0.0,MGYG000045161:0.0,MGYG000226767:0.0,MGYG000268622:0.0,MGYG000189565:0.0,MGYG000170283:0.0,MGYG000150622:0.0,MGYG000121379:0.0,MGYG000168020:0.0,MGYG000187584:0.0,MGYG000266611:0.0,MGYG000133157:0.0,MGYG000141342:0.0,MGYG000129508:0.0,MGYG000203305:0.0,MGYG000185450:0.0,MGYG000232865:0.0,MGYG000274536:0.0,MGYG000126802:0.0,MGYG000059100:0.0,MGYG000216075:0.0,MGYG000191144:0.0,MGYG000287498:0.0,MGYG000139520:0.0,MGYG000149938:0.0,MGYG000150560:0.0,MGYG000227374:0.0,MGYG000204761:0.0,MGYG000218990:0.0,MGYG000030149:0.0,MGYG000150334:0.0,MGYG000174364:0.0,MGYG000259178:0.0,MGYG000264443:0.0,MGYG000099754:0.0,MGYG000152439:0.0,MGYG000184965:0.0,MGYG000288714:0.0,MGYG000017917:0.0,MGYG000106795:0.0,MGYG000077454:0.0,MGYG000127605:0.0,MGYG000187738:0.0,MGYG000073177:0.0,MGYG000205890:0.0,MGYG000179218:0.0,MGYG000282904:0.0,MGYG000010475:0.0,MGYG000268430:0.0,MGYG000250621:0.0,MGYG000275381:0.0,MGYG000133924:0.0,MGYG000116446:0.0,MGYG000181697:0.0):0.00055)0.038:0.00055)0.000:0.00055,(((MGYG000108993:0.0,MGYG000068237:0.0):0.00055,(MGYG000085423:0.00055,MGYG000154402:0.00055)0.996:0.00055)0.000:0.00055,((MGYG000088089:0.0,MGYG000183285:0.0):0.00055,MGYG000166259:0.00055)0.922:0.00055)0.000:0.00055)0.000:0.00055,(((MGYG000019749:0.00055,MGYG000159818:0.00055)1.000:0.00055,MGYG000215533:0.00055)0.996:0.00055,(MGYG000081277:0.0,MGYG000052492:0.0):0.00055)0.000:0.00055)0.712:0.00055)0.036:0.00055,(((MGYG000105007:0.0,MGYG000269215:0.0,MGYG000048013:0.0,MGYG000211355:0.0,MGYG000068725:0.0,MGYG000096099:0.0):0.00055,(MGYG000102571:0.00082,MGYG000187275:0.00055)0.000:0.00055)0.750:0.00055,(MGYG000259793:0.00064,(MGYG000097549:0.0,MGYG000281398:0.0,MGYG000245355:0.0,MGYG000247059:0.0,MGYG000084986:0.0,MGYG000054239:0.0,MGYG000097556:0.0,MGYG000227790:0.0,MGYG000124361:0.0,MGYG000131105:0.0):0.00055)0.192:0.00055)0.789:0.00055)0.721:0.00055)0.883:0.00055,MGYG000114773:0.00055)0.994:0.00130)0.892:0.00064)0.949:0.00074,((MGYG000287669:0.00055,((((MGYG000245073:0.0,MGYG000071082:0.0):0.00054,MGYG000235358:0.00805)0.466:0.00055,MGYG000104552:0.00054)0.000:0.00055,(MGYG000194598:0.0,MGYG000164999:0.0,MGYG000142776:0.0,MGYG000192711:0.0):0.00055)0.859:0.00053)0.917:0.00054,MGYG000284128:0.00167)1.000:0.00248)0.985:0.00143,((MGYG000050131:0.0,MGYG000250249:0.0):0.00242,(MGYG000049889:0.00184,(MGYG000007850:0.00055,(MGYG000025170:0.00055,MGYG000263761:0.00141)0.000:0.00055)0.990:0.00131)0.998:0.00187)0.803:0.00055)0.805:0.00055)0.775:0.00055)0.778:0.00055,(MGYG000014570:0.00351,(MGYG000062029:0.00313,(MGYG000250297:0.00266,(MGYG000258054:0.00249,MGYG000031415:0.00722)0.652:0.00113)1.000:0.00330)0.696:0.00062)0.896:0.00055)0.741:0.00055,(((MGYG000095200:0.00305,((MGYG000071841:0.0,MGYG000104018:0.0,MGYG000266036:0.0):0.00055,(MGYG000177957:0.00725,MGYG000225185:0.00161)0.068:0.00054)1.000:0.00408)0.956:0.00063,(((MGYG000187521:0.0,MGYG000083682:0.0):0.00428,(MGYG000211043:0.00425,MGYG000161460:0.00361)0.889:0.00064)0.911:0.00054,((MGYG000090509:0.00206,(MGYG000046731:0.00063,(((MGYG000275497:0.00055,(MGYG000274164:0.00055,MGYG000258532:0.00055)0.793:0.00055)0.000:0.00055,(MGYG000014333:0.00076,MGYG000140783:0.00055)0.824:0.00055)0.635:0.00055,(MGYG000090266:0.0,MGYG000184607:0.0):0.00055)0.000:0.00055)1.000:0.00243)0.986:0.00157,((MGYG000243909:0.00055,((MGYG000156046:0.0,MGYG000051134:0.0):0.00055,((MGYG000122618:0.0,MGYG000089082:0.0):0.00055,(MGYG000189344:0.0,MGYG000018183:0.0):0.00055)0.000:0.00055)0.000:0.00055)1.000:0.00384,((((MGYG000094650:0.00204,(((MGYG000013743:0.0,MGYG000126147:0.0):0.00055,(((((MGYG000212692:0.0,MGYG000105120:0.0,MGYG000094637:0.0):0.00055,(MGYG000044276:0.00063,MGYG000260580:0.00076)0.853:0.00055)0.000:0.00055,MGYG000220613:0.00055)0.000:0.00055,((MGYG000264396:0.00054,MGYG000020416:0.00112)0.291:0.00055,(MGYG000258952:0.00055,(MGYG000017077:0.00069,MGYG000009852:0.00114)0.330:0.00055)0.444:0.00055)0.811:0.00055)0.000:0.00055,MGYG000159158:0.00055)0.809:0.00055)0.999:0.00309,(MGYG000120158:0.00264,((MGYG000096792:0.00055,(MGYG000096040:0.00055,(MGYG000023006:0.0,MGYG000270005:0.0,MGYG000077518:0.0,MGYG000073006:0.0,MGYG000214816:0.0,MGYG000120674:0.0,MGYG000286026:0.0):0.00055)0.000:0.00055)0.000:0.00055,((((MGYG000234365:0.00055,MGYG000239820:0.00055)0.811:0.00055,MGYG000225884:0.00089)0.000:0.00055,(MGYG000165388:0.00055,(MGYG000007805:0.00098,MGYG000278169:0.00055)0.364:0.00055)0.877:0.00055)0.000:0.00055,(((MGYG000179205:0.00055,(MGYG000245516:0.0,MGYG000260019:0.0):0.00055)0.448:0.00055,MGYG000217032:0.00055)0.000:0.00055,MGYG000015775:0.00055)0.000:0.00055)0.790:0.00055)0.996:0.00145)0.773:0.00059)0.875:0.00065)0.969:0.00099,(((MGYG000240533:0.00055,MGYG000168032:0.00055)0.999:0.00207,((MGYG000122334:0.00055,(MGYG000059123:0.00055,(MGYG000055466:0.00055,MGYG000061752:0.00055)0.000:0.00055)0.000:0.00055)0.984:0.00115,(MGYG000138335:0.00055,(MGYG000065393:0.00103,(MGYG000210829:0.0,MGYG000246254:0.0):0.00055)0.000:0.00055)0.993:0.00163)0.985:0.00179)0.944:0.00089,(MGYG000237287:0.00621,((MGYG000251743:0.00202,MGYG000025790:0.00148)0.735:0.00053,(MGYG000099975:0.00053,((MGYG000210891:0.0,MGYG000213791:0.0,MGYG000083047:0.0,MGYG000219964:0.0,MGYG000274494:0.0,MGYG000015721:0.0,MGYG000174660:0.0):0.00055,(MGYG000170802:0.00055,MGYG000132282:0.00055)0.996:0.00159)0.982:0.00084)0.802:0.00122)0.999:0.00265)0.614:0.00076)0.903:0.00050)0.911:0.00055,MGYG000164284:0.00321)0.399:0.00055,MGYG000130911:0.00296)0.387:0.00052)0.256:0.00055)0.612:0.00053)0.852:0.00055)0.879:0.00055,((MGYG000048543:0.00254,(MGYG000042388:0.0,MGYG000171233:0.0):0.00283)0.965:0.00096,((MGYG000215190:0.0,MGYG000120654:0.0):0.00298,MGYG000283833:0.00444)0.770:0.00056)0.832:0.00051)0.900:0.00055)0.025:0.00055)0.768:0.00055)0.755:0.00055,(((MGYG000249408:0.00593,(MGYG000107593:0.00446,MGYG000128623:0.01605)0.971:0.00309)0.768:0.00120,MGYG000030502:0.00403)0.918:0.00076,(MGYG000242047:0.00481,((MGYG000061865:0.00390,MGYG000248576:0.00285)0.994:0.00154,(MGYG000260760:0.00433,MGYG000253701:0.00540)0.813:0.00069)0.749:0.00065)0.449:0.00055)1.000:0.02418)0.758:0.00055,((((MGYG000142175:0.00247,MGYG000259179:0.00172)0.991:0.00186,(MGYG000280067:0.00421,(MGYG000138877:0.00170,(MGYG000011769:0.00079,MGYG000089236:0.00054)0.519:0.00055)0.993:0.00160)0.609:0.00078)0.954:0.00062,(((MGYG000276320:0.01215,(MGYG000121742:0.00804,(MGYG000078956:0.00054,MGYG000133929:0.00054)0.999:0.00444)0.996:0.00457)0.978:0.00423,((((MGYG000247044:0.00059,MGYG000138208:0.00066)1.000:0.00382,(MGYG000012040:0.00160,(MGYG000089237:0.00055,MGYG000195991:0.00055)1.000:0.00309)0.999:0.00240)0.900:0.00054,(MGYG000198569:0.00445,(MGYG000130557:0.00326,MGYG000180515:0.00435)0.956:0.00122)0.650:0.00065)0.999:0.00441,(MGYG000119197:0.00490,MGYG000145185:0.00444)1.000:0.00974)0.997:0.00669)0.934:0.00077,((MGYG000165095:0.00706,((MGYG000067556:0.00055,(MGYG000218527:0.00055,(MGYG000050788:0.0,MGYG000258383:0.0,MGYG000048157:0.0,MGYG000126367:0.0,MGYG000242653:0.0):0.00055)0.537:0.00055)0.778:0.00055,(MGYG000091127:0.00055,(MGYG000021999:0.0,MGYG000129397:0.0,MGYG000187882:0.0):0.00055)0.000:0.00055)1.000:0.00246)0.992:0.00167,((((MGYG000107670:0.0,MGYG000071505:0.0,MGYG000118467:0.0):0.00160,(MGYG000048707:0.00231,(MGYG000174552:0.00101,(MGYG000140576:0.00055,(((((MGYG000079409:0.0,MGYG000163590:0.0):0.00055,MGYG000131187:0.00055)0.702:0.00055,MGYG000096183:0.00055)0.000:0.00055,(((MGYG000094430:0.00055,MGYG000242264:0.00055)0.000:0.00055,(MGYG000027207:0.0,MGYG000111310:0.0,MGYG000140021:0.0,MGYG000092843:0.0,MGYG000069501:0.0,MGYG000057313:0.0,MGYG000251679:0.0,MGYG000184334:0.0,MGYG000029448:0.0,MGYG000121276:0.0,MGYG000263778:0.0,MGYG000222949:0.0,MGYG000220700:0.0,MGYG000061896:0.0):0.00055)0.000:0.00055,((MGYG000095221:0.0,MGYG000070271:0.0):0.00055,MGYG000178455:0.00304)0.725:0.00055)0.000:0.00055)0.534:0.00055,MGYG000106301:0.00055)0.921:0.00055)0.869:0.00055)0.454:0.00055)0.999:0.00195)0.988:0.00125,(((((MGYG000199036:0.0,MGYG000182933:0.0,MGYG000016498:0.0,MGYG000206564:0.0,MGYG000062620:0.0):0.00103,(MGYG000242463:0.00055,(MGYG000220462:0.0,MGYG000166325:0.0,MGYG000100698:0.0):0.00055)0.995:0.00131)0.999:0.00302,((MGYG000266887:0.00065,(((MGYG000140230:0.0,MGYG000095640:0.0):0.00055,MGYG000152987:0.00055)0.766:0.00055,(MGYG000190123:0.0,MGYG000103289:0.0):0.00055)0.000:0.00055)1.000:0.00253,(MGYG000172322:0.00152,(MGYG000239887:0.00055,(((MGYG000044621:0.0,MGYG000216825:0.0,MGYG000216773:0.0,MGYG000083865:0.0,MGYG000192717:0.0,MGYG000036555:0.0,MGYG000228118:0.0,MGYG000255174:0.0,MGYG000221873:0.0,MGYG000250375:0.0):0.00055,(MGYG000038160:0.00055,MGYG000152413:0.00055)1.000:0.00055)0.747:0.00055,(MGYG000026557:0.0,MGYG000097888:0.0,MGYG000057431:0.0):0.00055)0.000:0.00055)0.956:0.00070)0.997:0.00190)0.951:0.00097)0.697:0.00068,(MGYG000028237:0.00055,(((MGYG000024222:0.0,MGYG000183726:0.0,MGYG000174053:0.0):0.00055,MGYG000109795:0.00055)0.733:0.00055,(MGYG000258980:0.00055,(MGYG000230391:0.00055,MGYG000167625:0.00055)1.000:0.00055)0.000:0.00055)0.000:0.00055)1.000:0.00333)0.765:0.00099,MGYG000250888:0.00365)0.918:0.00055)0.981:0.00079,((MGYG000026040:0.0,MGYG000142181:0.0,MGYG000233124:0.0,MGYG000144947:0.0,MGYG000123290:0.0,MGYG000102780:0.0,MGYG000112673:0.0,MGYG000175269:0.0,MGYG000010874:0.0):0.00347,((MGYG000254037:0.0,MGYG000002506:0.0):0.00364,MGYG000171047:0.00303)0.949:0.00122)0.210:0.00055)0.762:0.00055)0.954:0.00054)0.777:0.00055)0.888:0.00055,(((MGYG000174884:0.00055,MGYG000052257:0.00055)1.000:0.00393,(MGYG000080813:0.00427,(MGYG000069951:0.0,MGYG000132259:0.0,MGYG000155827:0.0):0.00384)0.947:0.00104)0.966:0.00074,(((MGYG000031210:0.00227,(((((MGYG000205482:0.0,MGYG000120615:0.0):0.00281,(((MGYG000040370:0.00055,((((((MGYG000182497:0.0,MGYG000149313:0.0,MGYG000263180:0.0):0.00055,(MGYG000142605:0.00055,(MGYG000023937:0.0,MGYG000265980:0.0):0.00081)0.767:0.00055)0.000:0.00055,((MGYG000238127:0.0,MGYG000124787:0.0):0.00055,(MGYG000034695:0.0,MGYG000062445:0.0):0.00055)0.876:0.00055)0.791:0.00054,((((MGYG000094987:0.00405,(MGYG000164286:0.02784,MGYG000256973:0.00226)0.907:0.00364)0.998:0.00694,(MGYG000013542:0.01170,MGYG000173836:0.00167)0.999:0.00334)0.952:0.00539,MGYG000144911:0.00054)0.999:0.01659,MGYG000254359:0.00054)0.986:0.00054)0.000:0.00055,MGYG000160589:0.00055)0.000:0.00055,((MGYG000252133:0.00055,(MGYG000240327:0.0,MGYG000035904:0.0,MGYG000168886:0.0,MGYG000014746:0.0,MGYG000111713:0.0,MGYG000152386:0.0,MGYG000223380:0.0,MGYG000115691:0.0):0.00055)0.936:0.00055,(MGYG000101610:0.00055,MGYG000036411:0.00145)0.711:0.00055)0.000:0.00055)0.883:0.00055)1.000:0.00276,((MGYG000088098:0.0,MGYG000166540:0.0):0.00055,MGYG000010005:0.00055)1.000:0.00303)0.856:0.00081,((((MGYG000191500:0.0,MGYG000094790:0.0,MGYG000019431:0.0,MGYG000270085:0.0,MGYG000175334:0.0,MGYG000161135:0.0,MGYG000280411:0.0,MGYG000205798:0.0,MGYG000150807:0.0,MGYG000036137:0.0,MGYG000146346:0.0,MGYG000185137:0.0,MGYG000176127:0.0):0.00055,MGYG000109826:0.00055)0.746:0.00055,((MGYG000281705:0.0,MGYG000185103:0.0,MGYG000022769:0.0,MGYG000188611:0.0,MGYG000216471:0.0,MGYG000030069:0.0,MGYG000092486:0.0,MGYG000079899:0.0,MGYG000076676:0.0,MGYG000209450:0.0,MGYG000241697:0.0,MGYG000139614:0.0,MGYG000068094:0.0,MGYG000269236:0.0):0.00055,((MGYG000205833:0.00055,MGYG000223064:0.00055)0.750:0.00055,(MGYG000163746:0.0,MGYG000141175:0.0):0.00055)0.000:0.00055)0.000:0.00055)1.000:0.00281,((((MGYG000182327:0.0,MGYG000108612:0.0):0.00052,(MGYG000256347:0.0,MGYG000034540:0.0):0.00055)0.925:0.00055,(MGYG000146065:0.00055,(MGYG000137751:0.00055,(MGYG000057877:0.0,MGYG000063127:0.0,MGYG000104306:0.0,MGYG000032289:0.0,MGYG000092670:0.0,MGYG000208357:0.0,MGYG000020995:0.0,MGYG000241596:0.0,MGYG000116918:0.0,MGYG000141638:0.0,MGYG000150587:0.0,MGYG000067517:0.0,MGYG000072295:0.0,MGYG000028812:0.0,MGYG000106001:0.0,MGYG000229796:0.0,MGYG000205119:0.0,MGYG000233034:0.0,MGYG000266659:0.0):0.00055)0.516:0.00055)0.000:0.00055)0.999:0.00158,((((MGYG000265170:0.0,MGYG000263155:0.0,MGYG000169544:0.0,MGYG000073188:0.0,MGYG000101660:0.0,MGYG000141341:0.0,MGYG000049030:0.0):0.00055,(MGYG000195582:0.00055,MGYG000170353:0.00055)0.937:0.00054)0.836:0.00055,(((MGYG000071246:0.00089,MGYG000040704:0.00055)0.235:0.00055,MGYG000136667:0.00076)0.000:0.00055,(MGYG000199437:0.00055,(MGYG000208158:0.0,MGYG000083742:0.0):0.00055)0.000:0.00055)0.754:0.00055)0.000:0.00055,(((MGYG000057713:0.0,MGYG000247408:0.0):0.00055,(MGYG000156722:0.0,MGYG000288248:0.0,MGYG000041433:0.0):0.00055)0.609:0.00055,MGYG000082753:0.00055)0.000:0.00055)0.975:0.00079)0.997:0.00195)0.909:0.00088)0.809:0.00082)0.898:0.00055,(((MGYG000119222:0.0,MGYG000135366:0.0):0.00164,(MGYG000155686:0.00055,(MGYG000029524:0.00055,MGYG000201179:0.00055)1.000:0.00390)0.989:0.00160)0.974:0.00177,((MGYG000016963:0.00063,((MGYG000175832:0.0,MGYG000194262:0.0):0.00055,MGYG000223241:0.00055)0.000:0.00055)0.998:0.00178,(((MGYG000178796:0.0,MGYG000212081:0.0,MGYG000074515:0.0):0.00055,MGYG000115368:0.00055)0.735:0.00055,(MGYG000080493:0.00055,((MGYG000153083:0.00054,MGYG000184708:0.00131)0.894:0.00103,(MGYG000098866:0.00055,MGYG000254583:0.00055)0.914:0.00055)0.910:0.00055)0.705:0.00055)0.984:0.00161)0.639:0.00121)0.894:0.00082)0.942:0.00103,((MGYG000183846:0.00301,(MGYG000096036:0.00055,MGYG000169210:0.00055)0.997:0.00204)1.000:0.00314,(MGYG000259756:0.00141,(MGYG000183248:0.00124,((MGYG000170955:0.0,MGYG000116507:0.0):0.00055,(MGYG000200063:0.00256,(MGYG000187036:0.00055,(MGYG000126772:0.00055,((MGYG000233848:0.00055,(MGYG000051067:0.00055,MGYG000265555:0.00055)0.917:0.00055)0.178:0.00055,(MGYG000256280:0.00055,((MGYG000208514:0.00055,MGYG000019676:0.00055)0.901:0.00055,(MGYG000153289:0.0,MGYG000190292:0.0,MGYG000174885:0.0,MGYG000076461:0.0,MGYG000144058:0.0,MGYG000146758:0.0,MGYG000156951:0.0,MGYG000287636:0.0,MGYG000117509:0.0,MGYG000132363:0.0,MGYG000288946:0.0,MGYG000215154:0.0,MGYG000123027:0.0,MGYG000204218:0.0):0.00055)0.000:0.00055)0.000:0.00055)0.000:0.00055)0.702:0.00055)0.425:0.00055)0.756:0.00055)0.954:0.00069)0.996:0.00161)0.920:0.00070)0.901:0.00088)0.910:0.00058,((MGYG000182270:0.00087,MGYG000233403:0.00352)0.997:0.00190,(MGYG000228999:0.00439,((MGYG000287748:0.0,MGYG000244689:0.0):0.00055,MGYG000231211:0.00055)1.000:0.00435)0.796:0.00108)0.794:0.00060)0.804:0.00053)0.807:0.00055,(MGYG000152651:0.00369,((((((MGYG000227040:0.00055,MGYG000104822:0.00055)1.000:0.00580,(MGYG000133236:0.00417,((MGYG000030332:0.00402,((MGYG000189664:0.00055,MGYG000249829:0.00055)1.000:0.00323,((MGYG000163501:0.00162,((MGYG000043680:0.0,MGYG000163125:0.0,MGYG000072390:0.0,MGYG000234240:0.0):0.00055,MGYG000266115:0.00055)0.996:0.00158)0.979:0.00123,((MGYG000160160:0.00210,MGYG000244867:0.00055)0.968:0.00120,(MGYG000062736:0.00055,(MGYG000034178:0.00055,MGYG000083698:0.00055)0.732:0.00055)0.984:0.00142)0.935:0.00142)0.465:0.00057)0.959:0.00111)0.971:0.00128,(((((((MGYG000242210:0.0,MGYG000018596:0.0):0.00055,MGYG000092057:0.00055)0.762:0.00055,((MGYG000121955:0.00055,MGYG000064798:0.00055)0.756:0.00055,MGYG000059307:0.00055)0.000:0.00055)0.985:0.00076,(MGYG000154938:0.00055,(MGYG000021811:0.00055,(MGYG000099855:0.0,MGYG000213485:0.0,MGYG000224527:0.0,MGYG000092604:0.0,MGYG000090769:0.0,MGYG000214428:0.0,MGYG000076910:0.0):0.00055)0.000:0.00055)0.983:0.00091)0.999:0.00271,(((MGYG000019410:0.0,MGYG000192426:0.0):0.00055,MGYG000210042:0.00055)0.825:0.00055,(MGYG000072926:0.00055,MGYG000125500:0.00055)0.000:0.00055)1.000:0.00354)0.729:0.00089,(MGYG000128345:0.00055,MGYG000201374:0.00055)1.000:0.00383)0.955:0.00143,(MGYG000084574:0.0,MGYG000184627:0.0):0.00344)0.696:0.00059)0.895:0.00055)0.164:0.00055)0.943:0.00100,((((((((MGYG000089841:0.00055,MGYG000113148:0.00055)0.969:0.00077,(MGYG000253228:0.0,MGYG000181518:0.0):0.00117)0.973:0.00089,((MGYG000252334:0.0,MGYG000183752:0.0):0.00055,((MGYG000170852:0.0,MGYG000207444:0.0):0.00055,(MGYG000013932:0.0,MGYG000220597:0.0):0.00055)0.000:0.00055)0.894:0.00055)0.848:0.00055,MGYG000118581:0.00054)0.999:0.00256,MGYG000268117:0.00132)0.915:0.00095,(MGYG000134051:0.00143,(MGYG000185943:0.00181,(MGYG000029465:0.00065,(((MGYG000054475:0.00055,MGYG000019909:0.00077)0.720:0.00055,(((MGYG000187499:0.00055,(MGYG000015509:0.0,MGYG000265999:0.0):0.00055)0.921:0.00055,(((MGYG000006696:0.00055,(MGYG000100967:0.00055,(MGYG000212285:0.00055,((MGYG000118876:0.0,MGYG000033668:0.0):0.00055,MGYG000078529:0.00055)0.751:0.00055)0.000:0.00055)0.811:0.00055)0.875:0.00055,MGYG000025286:0.00055)0.000:0.00055,(((((MGYG000254695:0.00659,(MGYG000135568:0.0,MGYG000083525:0.0,MGYG000080097:0.0,MGYG000057612:0.0,MGYG000228814:0.0,MGYG000235375:0.0,MGYG000092299:0.0,MGYG000063740:0.0,MGYG000172451:0.0,MGYG000113819:0.0,MGYG000219548:0.0,MGYG000069130:0.0,MGYG000158045:0.0,MGYG000144253:0.0,MGYG000137009:0.0,MGYG000184523:0.0,MGYG000118767:0.0,MGYG000148780:0.0,MGYG000251131:0.0,MGYG000083827:0.0,MGYG000247423:0.0,MGYG000282984:0.0,MGYG000272581:0.0,MGYG000215597:0.0,MGYG000065370:0.0,MGYG000191380:0.0,MGYG000226287:0.0,MGYG000122767:0.0,MGYG000178139:0.0,MGYG000085119:0.0,MGYG000196959:0.0,MGYG000203690:0.0,MGYG000229488:0.0,MGYG000097906:0.0,MGYG000047724:0.0,MGYG000220669:0.0,MGYG000247695:0.0,MGYG000117732:0.0,MGYG000133974:0.0,MGYG000116991:0.0,MGYG000156707:0.0,MGYG000132991:0.0,MGYG000286216:0.0,MGYG000286959:0.0,MGYG000106775:0.0,MGYG000083331:0.0,MGYG000248305:0.0,MGYG000151277:0.0,MGYG000218862:0.0,MGYG000212400:0.0,MGYG000211965:0.0,MGYG000082546:0.0,MGYG000178583:0.0,MGYG000055165:0.0):0.00055)0.000:0.00055,(MGYG000104175:0.0,MGYG000052434:0.0):0.00055)0.000:0.00055,(MGYG000102782:0.00055,MGYG000255560:0.00285)0.720:0.00055)0.000:0.00055,(MGYG000138413:0.00055,(MGYG000120132:0.00055,MGYG000115774:0.00055)0.762:0.00055)0.757:0.00055)0.000:0.00055,MGYG000056363:0.00055)0.000:0.00055)0.000:0.00055)0.000:0.00055,(MGYG000279349:0.00055,(MGYG000055903:0.00055,((MGYG000046712:0.0,MGYG000253641:0.0,MGYG000248938:0.0,MGYG000225163:0.0,MGYG000160537:0.0,MGYG000030308:0.0,MGYG000121193:0.0,MGYG000241446:0.0):0.00055,MGYG000173379:0.00055)0.921:0.00055)0.000:0.00055)0.926:0.00055)0.000:0.00055)0.000:0.00055,MGYG000286949:0.00055)0.831:0.00055)0.959:0.00069)0.994:0.00228)0.700:0.00183)0.967:0.00125,(((MGYG000043876:0.0,MGYG000248423:0.0):0.00260,(MGYG000096269:0.00055,(((((MGYG000143504:0.00055,(MGYG000167684:0.0,MGYG000172551:0.0):0.00055)0.732:0.00055,(MGYG000066598:0.00054,MGYG000075770:0.00055)1.000:0.00201)0.403:0.00055,((MGYG000183561:0.0,MGYG000087923:0.0,MGYG000171660:0.0,MGYG000133624:0.0):0.00055,(((MGYG000237070:0.0,MGYG000127350:0.0,MGYG000046149:0.0,MGYG000283728:0.0):0.00055,(MGYG000033671:0.00055,(MGYG000092198:0.02772,(MGYG000073339:0.00055,(MGYG000205358:0.00055,MGYG000174326:0.00055)0.877:0.00055)1.000:0.00733)0.900:0.00177)0.000:0.00053)0.015:0.00055,MGYG000063008:0.00055)0.990:0.00054)0.740:0.00055)0.426:0.00055,((MGYG000090316:0.0,MGYG000015329:0.0):0.00055,(MGYG000174210:0.0,MGYG000043094:0.0):0.00055)0.752:0.00055)0.738:0.00055,((MGYG000155895:0.0,MGYG000171954:0.0):0.00055,(MGYG000264019:0.0,MGYG000049324:0.0,MGYG000090514:0.0,MGYG000058569:0.0,MGYG000108221:0.0):0.00055)0.919:0.00055)0.770:0.00055)0.997:0.00160)0.985:0.00122,(MGYG000217223:0.00373,((MGYG000094354:0.0,MGYG000179220:0.0):0.00055,(MGYG000201692:0.0,MGYG000146481:0.0):0.00055)1.000:0.00268)0.964:0.00145)0.883:0.00055)0.834:0.00063,((((MGYG000206107:0.0,MGYG000177145:0.0):0.00424,(MGYG000022391:0.00465,(MGYG000124540:0.00229,(MGYG000153998:0.00055,(((MGYG000254247:0.00055,MGYG000225279:0.00053)0.000:0.00055,MGYG000188685:0.00055)0.000:0.00055,MGYG000015004:0.00055)0.000:0.00055)0.983:0.00106)1.000:0.00263)0.476:0.00117)0.174:0.00054,(MGYG000232966:0.00519,MGYG000205866:0.00441)0.980:0.00152)0.774:0.00052,((((MGYG000262789:0.00320,((MGYG000110326:0.0,MGYG000008980:0.0,MGYG000099677:0.0):0.00194,((MGYG000187450:0.00133,(MGYG000131721:0.00052,(MGYG000071507:0.00277,MGYG000238208:0.00055)0.861:0.00088)0.773:0.00084)0.787:0.00061,(((((MGYG000127956:0.00055,(((MGYG000202852:0.0,MGYG000021931:0.0):0.00055,MGYG000264584:0.00055)0.000:0.00055,MGYG000010473:0.00055)0.000:0.00055)0.000:0.00055,(MGYG000249204:0.00055,(MGYG000115758:0.00055,(((((MGYG000196602:0.0,MGYG000270833:0.0,MGYG000059106:0.0):0.00055,(MGYG000189615:0.00121,MGYG000251949:0.00055)0.945:0.00208)0.000:0.00055,(((((MGYG000274956:0.00509,MGYG000010153:0.00055)0.434:0.00055,(MGYG000106376:0.00055,MGYG000104408:0.00055)0.916:0.00055)0.955:0.00055,((MGYG000131029:0.00064,(MGYG000028696:0.0,MGYG000094472:0.0):0.00055)0.000:0.00055,(MGYG000210330:0.0,MGYG000270349:0.0):0.00055)0.369:0.00055)0.000:0.00055,(MGYG000190833:0.00055,MGYG000251271:0.00387)0.000:0.00055)0.000:0.00055,((MGYG000112858:0.00055,MGYG000253350:0.00083)0.750:0.00055,(MGYG000167315:0.00055,MGYG000129290:0.00115)0.446:0.00055)0.750:0.00055)1.000:0.00055)1.000:0.00055,((MGYG000162380:0.00055,(MGYG000078469:0.00055,MGYG000267040:0.00055)1.000:0.00055)0.000:0.00055,(MGYG000246056:0.00055,MGYG000183866:0.00055)1.000:0.00055)0.000:0.00055)0.000:0.00055,((MGYG000076164:0.0,MGYG000096242:0.0,MGYG000176726:0.0,MGYG000150246:0.0,MGYG000205182:0.0,MGYG000128123:0.0,MGYG000182253:0.0,MGYG000237473:0.0,MGYG000023726:0.0,MGYG000135245:0.0,MGYG000116699:0.0,MGYG000127055:0.0,MGYG000085816:0.0,MGYG000171234:0.0,MGYG000039177:0.0,MGYG000288870:0.0,MGYG000031163:0.0,MGYG000026298:0.0,MGYG000176436:0.0,MGYG000073957:0.0,MGYG000136345:0.0,MGYG000181340:0.0,MGYG000072922:0.0,MGYG000166644:0.0,MGYG000114906:0.0,MGYG000119984:0.0,MGYG000143306:0.0,MGYG000027152:0.0,MGYG000194572:0.0,MGYG000233525:0.0,MGYG000202713:0.0,MGYG000023321:0.0,MGYG000085854:0.0,MGYG000275926:0.0,MGYG000133367:0.0,MGYG000233739:0.0,MGYG000067117:0.0,MGYG000198813:0.0,MGYG000045463:0.0,MGYG000194491:0.0,MGYG000064950:0.0,MGYG000088448:0.0,MGYG000172902:0.0,MGYG000217679:0.0,MGYG000274335:0.0,MGYG000074767:0.0,MGYG000024212:0.0,MGYG000211138:0.0,MGYG000275806:0.0,MGYG000080697:0.0,MGYG000231052:0.0,MGYG000098302:0.0,MGYG000076599:0.0,MGYG000185322:0.0,MGYG000195744:0.0,MGYG000102615:0.0,MGYG000154329:0.0,MGYG000046643:0.0,MGYG000075410:0.0,MGYG000147602:0.0,MGYG000051741:0.0,MGYG000201537:0.0,MGYG000009598:0.0,MGYG000097555:0.0,MGYG000231214:0.0,MGYG000149661:0.0,MGYG000208623:0.0,MGYG000264352:0.0,MGYG000103025:0.0,MGYG000160774:0.0,MGYG000043910:0.0,MGYG000112133:0.0,MGYG000183202:0.0,MGYG000043752:0.0,MGYG000111525:0.0,MGYG000236383:0.0,MGYG000156362:0.0,MGYG000106689:0.0,MGYG000147169:0.0,MGYG000053207:0.0,MGYG000054078:0.0,MGYG000201408:0.0,MGYG000212289:0.0,MGYG000229348:0.0,MGYG000159143:0.0,MGYG000129981:0.0,MGYG000143573:0.0,MGYG000040765:0.0,MGYG000277200:0.0,MGYG000075247:0.0,MGYG000233562:0.0,MGYG000107127:0.0,MGYG000197561:0.0,MGYG000142398:0.0,MGYG000075245:0.0,MGYG000098779:0.0,MGYG000044899:0.0,MGYG000018449:0.0,MGYG000029933:0.0,MGYG000151492:0.0,MGYG000110037:0.0,MGYG000123764:0.0,MGYG000226303:0.0,MGYG000248676:0.0,MGYG000025369:0.0,MGYG000199585:0.0,MGYG000275216:0.0,MGYG000202787:0.0,MGYG000179543:0.0,MGYG000083497:0.0,MGYG000249392:0.0,MGYG000239198:0.0,MGYG000086196:0.0,MGYG000194515:0.0,MGYG000258376:0.0,MGYG000267123:0.0,MGYG000145731:0.0,MGYG000176301:0.0,MGYG000111258:0.0,MGYG000245574:0.0,MGYG000016931:0.0,MGYG000254370:0.0,MGYG000060150:0.0,MGYG000172334:0.0,MGYG000086403:0.0,MGYG000029823:0.0,MGYG000262926:0.0,MGYG000143850:0.0,MGYG000251341:0.0,MGYG000071963:0.0,MGYG000129802:0.0,MGYG000021950:0.0,MGYG000178540:0.0,MGYG000036878:0.0,MGYG000061659:0.0,MGYG000019669:0.0,MGYG000121388:0.0,MGYG000095572:0.0,MGYG000028968:0.0,MGYG000265401:0.0,MGYG000029266:0.0,MGYG000287975:0.0,MGYG000201963:0.0,MGYG000203761:0.0,MGYG000216036:0.0,MGYG000056938:0.0,MGYG000098649:0.0,MGYG000129156:0.0,MGYG000099002:0.0,MGYG000133704:0.0,MGYG000201722:0.0,MGYG000110718:0.0,MGYG000122887:0.0,MGYG000109467:0.0,MGYG000128329:0.0,MGYG000053034:0.0,MGYG000072977:0.0,MGYG000178411:0.0,MGYG000137012:0.0,MGYG000095043:0.0,MGYG000045143:0.0,MGYG000169662:0.0,MGYG000056770:0.0,MGYG000085366:0.0,MGYG000281554:0.0,MGYG000091005:0.0,MGYG000093563:0.0,MGYG000237307:0.0,MGYG000084792:0.0,MGYG000091026:0.0,MGYG000153921:0.0,MGYG000218208:0.0,MGYG000236047:0.0,MGYG000079407:0.0,MGYG000137003:0.0,MGYG000139714:0.0,MGYG000275462:0.0,MGYG000100580:0.0,MGYG000225971:0.0,MGYG000195693:0.0,MGYG000144590:0.0,MGYG000268440:0.0,MGYG000260421:0.0,MGYG000042090:0.0,MGYG000130821:0.0,MGYG000075715:0.0,MGYG000195699:0.0,MGYG000024835:0.0,MGYG000009641:0.0,MGYG000191986:0.0,MGYG000164297:0.0,MGYG000182404:0.0,MGYG000084384:0.0,MGYG000209145:0.0,MGYG000233221:0.0,MGYG000170291:0.0,MGYG000245878:0.0,MGYG000283489:0.0,MGYG000258079:0.0,MGYG000194662:0.0,MGYG000025453:0.0):0.00055,MGYG000078353:0.00055)0.000:0.00055)0.913:0.00055)0.378:0.00055)0.913:0.00055)0.000:0.00055,(MGYG000248084:0.00055,MGYG000204389:0.00055)0.904:0.00055)0.000:0.00055,(((MGYG000079753:0.0,MGYG000231835:0.0,MGYG000135715:0.0,MGYG000267429:0.0,MGYG000200727:0.0,MGYG000079183:0.0,MGYG000008371:0.0,MGYG000234219:0.0,MGYG000224523:0.0,MGYG000259696:0.0,MGYG000240185:0.0,MGYG000257428:0.0,MGYG000139849:0.0,MGYG000161812:0.0,MGYG000157551:0.0,MGYG000063408:0.0,MGYG000053335:0.0,MGYG000205667:0.0,MGYG000062177:0.0,MGYG000274146:0.0,MGYG000254173:0.0,MGYG000009483:0.0,MGYG000199447:0.0,MGYG000250620:0.0,MGYG000246695:0.0,MGYG000162040:0.0,MGYG000154996:0.0,MGYG000127597:0.0,MGYG000064409:0.0,MGYG000250786:0.0,MGYG000063785:0.0,MGYG000053124:0.0,MGYG000228452:0.0,MGYG000144698:0.0,MGYG000269491:0.0,MGYG000045210:0.0,MGYG000102419:0.0,MGYG000036538:0.0,MGYG000159280:0.0,MGYG000148822:0.0,MGYG000095465:0.0,MGYG000246124:0.0,MGYG000074521:0.0,MGYG000042429:0.0,MGYG000105539:0.0,MGYG000100323:0.0,MGYG000204329:0.0,MGYG000187593:0.0,MGYG000123110:0.0,MGYG000225787:0.0,MGYG000053156:0.0,MGYG000237088:0.0,MGYG000030947:0.0,MGYG000144415:0.0,MGYG000183489:0.0,MGYG000266863:0.0,MGYG000161931:0.0,MGYG000225792:0.0,MGYG000081863:0.0,MGYG000140853:0.0,MGYG000184981:0.0,MGYG000198361:0.0,MGYG000147063:0.0,MGYG000205453:0.0,MGYG000201719:0.0,MGYG000273370:0.0,MGYG000070959:0.0,MGYG000199704:0.0,MGYG000048505:0.0,MGYG000165777:0.0,MGYG000047910:0.0,MGYG000265899:0.0,MGYG000165558:0.0,MGYG000029241:0.0,MGYG000275393:0.0,MGYG000267182:0.0,MGYG000199632:0.0):0.00055,MGYG000144688:0.00055)0.000:0.00055,((MGYG000005504:0.00055,MGYG000005595:0.00055)0.724:0.00055,MGYG000196623:0.00548)0.659:0.00055)0.626:0.00055)0.857:0.00055,((MGYG000274609:0.0,MGYG000273615:0.0):0.00055,MGYG000215540:0.00168)0.409:0.00055)0.514:0.00055)0.929:0.00118)0.958:0.00102)0.986:0.00126,(((MGYG000084740:0.0,MGYG000136890:0.0):0.00426,(((MGYG000228219:0.0,MGYG000244820:0.0,MGYG000159065:0.0,MGYG000206406:0.0,MGYG000086815:0.0,MGYG000188021:0.0,MGYG000194643:0.0,MGYG000257398:0.0,MGYG000031715:0.0,MGYG000130700:0.0):0.00248,(((MGYG000224123:0.0,MGYG000287702:0.0):0.00055,MGYG000130161:0.00055)0.999:0.00283,(MGYG000080729:0.00055,(MGYG000203451:0.00055,(MGYG000241332:0.00055,(MGYG000251369:0.0,MGYG000064340:0.0,MGYG000192959:0.0,MGYG000063290:0.0):0.00055)0.883:0.00055)0.713:0.00055)1.000:0.00294)0.953:0.00148)0.925:0.00134,(((((MGYG000115351:0.0,MGYG000242437:0.0,MGYG000183252:0.0,MGYG000063494:0.0,MGYG000145313:0.0,MGYG000265564:0.0,MGYG000225319:0.0,MGYG000164086:0.0,MGYG000192377:0.0):0.00055,MGYG000188527:0.00055)0.000:0.00055,(MGYG000181640:0.00055,MGYG000270184:0.00055)0.000:0.00055)0.000:0.00055,MGYG000238112:0.00055)1.000:0.00326,(MGYG000125971:0.00100,MGYG000128171:0.00053)0.998:0.00220)0.985:0.00148)0.540:0.00055)0.491:0.00078,((MGYG000207660:0.0,MGYG000281224:0.0):0.00157,((MGYG000238739:0.0,MGYG000051360:0.0,MGYG000115789:0.0,MGYG000162604:0.0):0.00055,((((MGYG000204227:0.00055,(MGYG000091560:0.0,MGYG000217977:0.0,MGYG000252376:0.0,MGYG000184954:0.0,MGYG000288437:0.0,MGYG000069539:0.0,MGYG000028540:0.0,MGYG000154406:0.0,MGYG000224242:0.0,MGYG000266212:0.0,MGYG000204515:0.0,MGYG000225243:0.0,MGYG000149693:0.0,MGYG000213729:0.0,MGYG000241410:0.0,MGYG000248162:0.0,MGYG000206175:0.0,MGYG000142301:0.0,MGYG000134356:0.0,MGYG000019833:0.0,MGYG000254284:0.0,MGYG000029617:0.0,MGYG000223040:0.0):0.00055)0.000:0.00055,MGYG000264259:0.00055)0.000:0.00055,(MGYG000148904:0.0,MGYG000260428:0.0,MGYG000025620:0.0,MGYG000182004:0.0):0.00055)0.640:0.00055,MGYG000056179:0.00055)0.760:0.00055)1.000:0.00292)0.983:0.00151)0.898:0.00069)0.900:0.00054,MGYG000266704:0.00246)0.878:0.00054,((MGYG000177279:0.00513,(((((MGYG000275879:0.00284,((MGYG000077998:0.00055,((((MGYG000217396:0.00055,MGYG000081909:0.00055)0.885:0.00055,((MGYG000169800:0.0,MGYG000125333:0.0,MGYG000050084:0.0,MGYG000044486:0.0,MGYG000074220:0.0,MGYG000231399:0.0,MGYG000117619:0.0,MGYG000118121:0.0,MGYG000271123:0.0,MGYG000126531:0.0,MGYG000185702:0.0,MGYG000172889:0.0,MGYG000205436:0.0,MGYG000026356:0.0,MGYG000040024:0.0,MGYG000114605:0.0,MGYG000019002:0.0):0.00055,(MGYG000195966:0.0,MGYG000160930:0.0,MGYG000125701:0.0,MGYG000250213:0.0):0.00055)0.000:0.00055)0.813:0.00055,MGYG000226671:0.00055)0.000:0.00055,(MGYG000164541:0.0,MGYG000020526:0.0,MGYG000287486:0.0,MGYG000240764:0.0,MGYG000041094:0.0,MGYG000225651:0.0,MGYG000117354:0.0,MGYG000183373:0.0,MGYG000109246:0.0):0.00055)0.733:0.00055)0.997:0.00210,(MGYG000124957:0.00074,(MGYG000040896:0.00100,(MGYG000218816:0.00054,(MGYG000099039:0.00102,(MGYG000202151:0.0,MGYG000280370:0.0,MGYG000230769:0.0):0.00055)0.000:0.00055)0.906:0.00055)0.999:0.00213)0.311:0.00057)0.928:0.00155)0.692:0.00121,(((MGYG000076498:0.0,MGYG000110476:0.0,MGYG000244320:0.0,MGYG000139534:0.0,MGYG000031532:0.0):0.00055,(MGYG000208493:0.00055,MGYG000109255:0.00055)0.000:0.00055)1.000:0.00325,MGYG000103537:0.00355)0.502:0.00065)0.805:0.00073,((MGYG000224232:0.0,MGYG000068104:0.0):0.00454,(MGYG000131236:0.00225,MGYG000202161:0.00136)0.980:0.00155)0.943:0.00092)0.848:0.00053,(((MGYG000011827:0.0,MGYG000288801:0.0):0.00244,(((((MGYG000119138:0.00054,MGYG000090534:0.00055)1.000:0.00055,(MGYG000061806:0.00140,(MGYG000070681:0.0,MGYG000232836:0.0,MGYG000142596:0.0,MGYG000272062:0.0,MGYG000198534:0.0,MGYG000288599:0.0,MGYG000280028:0.0):0.00055)0.900:0.00055)0.000:0.00055,(((((MGYG000217593:0.0,MGYG000121961:0.0,MGYG000266313:0.0,MGYG000082998:0.0,MGYG000095689:0.0,MGYG000268093:0.0,MGYG000251330:0.0,MGYG000284695:0.0,MGYG000196948:0.0,MGYG000217716:0.0,MGYG000034089:0.0,MGYG000200480:0.0,MGYG000176101:0.0,MGYG000138485:0.0,MGYG000111172:0.0,MGYG000163716:0.0,MGYG000015718:0.0,MGYG000066947:0.0,MGYG000252418:0.0):0.00055,(MGYG000099551:0.0,MGYG000123158:0.0,MGYG000186027:0.0,MGYG000079754:0.0):0.00055)0.931:0.00055,(MGYG000220646:0.00055,MGYG000079907:0.00055)0.909:0.00055)0.000:0.00055,MGYG000238592:0.00055)0.000:0.00055,((MGYG000060991:0.0,MGYG000119177:0.0,MGYG000162236:0.0,MGYG000253103:0.0,MGYG000223095:0.0,MGYG000248531:0.0,MGYG000103843:0.0,MGYG000222403:0.0,MGYG000199995:0.0,MGYG000061288:0.0,MGYG000100096:0.0,MGYG000064082:0.0,MGYG000046985:0.0,MGYG000066339:0.0,MGYG000173750:0.0):0.00055,((MGYG000130004:0.0,MGYG000093878:0.0,MGYG000119774:0.0,MGYG000077596:0.0,MGYG000275938:0.0,MGYG000203571:0.0,MGYG000110499:0.0,MGYG000263856:0.0,MGYG000029515:0.0,MGYG000035793:0.0,MGYG000069365:0.0,MGYG000151915:0.0,MGYG000020277:0.0,MGYG000051660:0.0,MGYG000113831:0.0,MGYG000279544:0.0,MGYG000287380:0.0,MGYG000268766:0.0,MGYG000253937:0.0,MGYG000264531:0.0,MGYG000117409:0.0):0.00055,(MGYG000016784:0.00055,MGYG000106658:0.00055)0.734:0.00055)0.789:0.00055)0.353:0.00055)0.000:0.00055)0.000:0.00055,(MGYG000113861:0.0,MGYG000162995:0.0,MGYG000181173:0.0,MGYG000039567:0.0,MGYG000190518:0.0,MGYG000073239:0.0):0.00055)0.987:0.00136,((MGYG000146211:0.0,MGYG000273954:0.0,MGYG000150949:0.0):0.00055,MGYG000230558:0.00055)0.981:0.00086)0.999:0.00280)0.975:0.00143,(((((((MGYG000255359:0.0,MGYG000228723:0.0):0.00055,MGYG000048284:0.00097)0.752:0.00055,((MGYG000157645:0.0,MGYG000262527:0.0,MGYG000132976:0.0):0.00055,MGYG000005577:0.00055)0.924:0.00055)0.000:0.00055,((MGYG000017763:0.0,MGYG000144285:0.0):0.00055,MGYG000237238:0.00055)0.000:0.00055)0.792:0.00055,(MGYG000176471:0.0,MGYG000034011:0.0):0.00055)0.692:0.00055,(MGYG000092153:0.00055,MGYG000097732:0.00055)0.825:0.00055)1.000:0.00268,(((MGYG000093729:0.0,MGYG000169811:0.0):0.00055,MGYG000098440:0.00055)0.832:0.00055,(((MGYG000214098:0.0,MGYG000049200:0.0):0.00055,(MGYG000173672:0.0,MGYG000229809:0.0,MGYG000136038:0.0,MGYG000229935:0.0,MGYG000246527:0.0,MGYG000258120:0.0,MGYG000086720:0.0,MGYG000037323:0.0):0.00055)0.998:0.00055,((MGYG000267942:0.0,MGYG000012172:0.0,MGYG000076187:0.0,MGYG000008688:0.0,MGYG000226335:0.0,MGYG000226730:0.0,MGYG000016611:0.0,MGYG000137621:0.0):0.00055,(MGYG000089541:0.0,MGYG000146131:0.0):0.00055)0.000:0.00055)0.745:0.00055)1.000:0.00210)0.956:0.00127)0.913:0.00064)0.924:0.00054,((MGYG000071806:0.00054,((((((MGYG000256507:0.0,MGYG000248693:0.0,MGYG000258234:0.0,MGYG000212121:0.0):0.00055,(MGYG000023274:0.0,MGYG000255215:0.0):0.00055)0.429:0.00055,(((MGYG000068102:0.0,MGYG000181469:0.0):0.00055,MGYG000141887:0.00055)0.899:0.00055,MGYG000095661:0.00055)0.734:0.00055)0.733:0.00055,(MGYG000141033:0.0,MGYG000081087:0.0):0.00055)0.848:0.00055,((MGYG000038020:0.0,MGYG000019979:0.0,MGYG000224484:0.0):0.00055,(MGYG000225575:0.00075,(MGYG000082264:0.0,MGYG000129794:0.0):0.00055)1.000:0.00065)0.929:0.00055)0.858:0.00055,((MGYG000233011:0.00055,MGYG000282040:0.00055)0.911:0.00103,(MGYG000126362:0.00055,MGYG000143555:0.00055)0.266:0.00055)0.934:0.00055)0.991:0.00137)0.991:0.00176,((MGYG000116170:0.00199,MGYG000092076:0.00090)0.998:0.00247,(MGYG000193063:0.00059,(MGYG000264165:0.00055,(((((MGYG000081818:0.00055,(MGYG000100048:0.00055,(MGYG000029183:0.00120,(MGYG000257960:0.00055,MGYG000016153:0.00055)0.826:0.00055)0.961:0.00055)0.965:0.00133)0.000:0.00055,MGYG000109516:0.00055)0.355:0.00055,((MGYG000138899:0.0,MGYG000030712:0.0):0.00055,MGYG000183720:0.00055)0.918:0.00055)0.000:0.00055,(MGYG000238867:0.00055,(MGYG000103152:0.0,MGYG000008749:0.0):0.00055)0.752:0.00055)0.000:0.00055,(((MGYG000237668:0.0,MGYG000234506:0.0):0.00055,(MGYG000271946:0.0,MGYG000009588:0.0,MGYG000164272:0.0,MGYG000272340:0.0,MGYG000247380:0.0,MGYG000153810:0.0,MGYG000230588:0.0,MGYG000018483:0.0,MGYG000206383:0.0):0.00055)0.000:0.00055,(MGYG000283656:0.00055,MGYG000170942:0.00055)0.000:0.00055)0.000:0.00055)0.901:0.00055)0.955:0.00076)0.970:0.00171)0.822:0.00120)0.990:0.00151)0.822:0.00055)0.721:0.00063,(MGYG000155655:0.00459,(((MGYG000064888:0.00318,(MGYG000085799:0.00055,MGYG000085581:0.00055)1.000:0.01210)1.000:0.01479,(MGYG000270445:0.00219,MGYG000160433:0.01703)0.772:0.00055)0.511:0.00055,(MGYG000114920:0.01221,((MGYG000228061:0.0,MGYG000051169:0.0):0.00055,(MGYG000213006:0.0,MGYG000269111:0.0):0.00055)0.984:0.00123)1.000:0.01384)1.000:0.02235)0.447:0.00066)0.908:0.00055)0.926:0.00056)0.935:0.00059)0.899:0.00053)0.957:0.00073,MGYG000110591:0.00217)0.747:0.00054,MGYG000051003:0.00274)0.459:0.00055,(MGYG000280186:0.00303,(MGYG000142278:0.00390,((MGYG000259812:0.00143,(MGYG000287186:0.0,MGYG000126622:0.0):0.00053)0.987:0.00129,(MGYG000210350:0.00161,(MGYG000068727:0.00458,MGYG000175483:0.00167)0.961:0.00093)0.968:0.00113)0.910:0.00068)0.309:0.00055)0.558:0.00051)0.307:0.00055)0.762:0.00051)0.894:0.00053,((MGYG000208325:0.00413,MGYG000191602:0.00446)0.981:0.00166,(((MGYG000281201:0.00276,((MGYG000099149:0.0,MGYG000081382:0.0):0.00243,((MGYG000279537:0.0,MGYG000058831:0.0,MGYG000284169:0.0,MGYG000263282:0.0,MGYG000059908:0.0):0.00055,MGYG000217549:0.00055)1.000:0.00365)0.542:0.00098)0.973:0.00110,(MGYG000148683:0.00363,((MGYG000065573:0.0,MGYG000043353:0.0,MGYG000073526:0.0,MGYG000078216:0.0,MGYG000121204:0.0,MGYG000177054:0.0,MGYG000108788:0.0):0.00232,(((MGYG000277429:0.0,MGYG000241920:0.0):0.00055,MGYG000090875:0.00055)0.769:0.00055,(MGYG000181479:0.00055,(MGYG000062289:0.00055,(MGYG000189905:0.0,MGYG000129770:0.0,MGYG000007171:0.0,MGYG000151629:0.0,MGYG000229396:0.0,MGYG000257754:0.0):0.00055)0.000:0.00055)0.000:0.00055)0.995:0.00159)1.000:0.00239)0.389:0.00075)0.877:0.00055,(((MGYG000020051:0.00172,(MGYG000179436:0.00055,MGYG000126955:0.00088)0.999:0.00233)0.996:0.00166,(MGYG000067672:0.00344,(MGYG000074748:0.00055,((MGYG000127930:0.0,MGYG000090583:0.0):0.00055,(MGYG000039859:0.00055,(MGYG000193594:0.00055,MGYG000074513:0.00055)0.738:0.00055)0.907:0.00055)0.735:0.00055)1.000:0.00277)0.959:0.00091)0.972:0.00099,(MGYG000242180:0.00399,MGYG000167308:0.00355)0.903:0.00087)0.774:0.00053)0.810:0.00053)0.859:0.00055)0.839:0.00055)0.824:0.00054)0.747:0.00055)0.769:0.00055,((MGYG000278339:0.00499,MGYG000069601:0.03367)1.000:0.01623,((MGYG000144635:0.01484,((((MGYG000199372:0.00419,MGYG000238808:0.00389)0.022:0.00053,MGYG000255545:0.00683)0.866:0.00055,(MGYG000090493:0.0,MGYG000040318:0.0):0.00446)0.871:0.00053,(((((MGYG000243268:0.00466,MGYG000131756:0.01104)0.529:0.00062,((MGYG000165436:0.00403,((MGYG000267954:0.00880,(MGYG000177747:0.0,MGYG000200362:0.0):0.00701)1.000:0.01208,(MGYG000130263:0.00055,MGYG000139929:0.00055)0.999:0.00273)0.911:0.00066)0.996:0.00184,MGYG000184402:0.00389)0.949:0.00065)0.260:0.00055,((MGYG000166426:0.00544,(MGYG000280387:0.00754,(((MGYG000157586:0.00054,((MGYG000183283:0.0,MGYG000174925:0.0):0.00175,(MGYG000024865:0.00995,(MGYG000006799:0.06325,MGYG000167862:0.02245)1.000:0.03472)1.000:0.02639)1.000:0.02405)0.993:0.00208,MGYG000062551:0.00409)0.899:0.00145,(((MGYG000174899:0.00073,MGYG000023613:0.00054)1.000:0.00376,(MGYG000020278:0.00346,MGYG000280424:0.00550)0.759:0.00175)0.806:0.00142,(MGYG000020428:0.00119,MGYG000236756:0.00171)0.991:0.00266)0.934:0.00149)0.978:0.00160)0.057:0.00054)0.868:0.00055,(((MGYG000062746:0.00337,MGYG000263940:0.00828)1.000:0.02287,((MGYG000057800:0.0,MGYG000182691:0.0):0.00697,((MGYG000208862:0.00959,MGYG000071866:0.00427)0.924:0.00117,(MGYG000256729:0.00395,(MGYG000256762:0.00377,(MGYG000157555:0.00055,MGYG000203867:0.00055)1.000:0.00291)0.628:0.00075)0.877:0.00052)0.834:0.00076)0.879:0.00050)0.769:0.00055,MGYG000262163:0.00734)0.042:0.00052)0.941:0.00053)0.510:0.00054,((MGYG000244746:0.00377,MGYG000271605:0.00236)0.999:0.00335,MGYG000006469:0.02471)0.940:0.00065)0.774:0.00054,MGYG000226842:0.00273)0.686:0.00054)0.433:0.00050)0.736:0.00050,(MGYG000068443:0.00548,(MGYG000042797:0.00301,MGYG000111009:0.03442)0.974:0.01238)0.898:0.00451)1.000:0.01070)1.000:0.01376)0.671:0.00055,(((((MGYG000156496:0.00584,(MGYG000150503:0.03347,MGYG000205850:0.09333)0.757:0.00213)0.066:0.00144,(MGYG000203014:0.02017,MGYG000128056:0.00904)1.000:0.01166)0.877:0.00189,MGYG000118726:0.00872)0.835:0.00054,(MGYG000061340:0.00602,(MGYG000046883:0.02224,(MGYG000102135:0.01313,MGYG000024730:0.00627)0.869:0.00138)1.000:0.03519)0.000:0.00140)1.000:0.01682,(MGYG000235081:0.00686,(((((MGYG000196876:0.01286,MGYG000116985:0.00355)0.916:0.00053,(MGYG000199682:0.00386,((MGYG000250336:0.0,MGYG000138795:0.0):0.01678,MGYG000134439:0.00221)0.705:0.00055)0.743:0.00055)0.642:0.00055,MGYG000062819:0.02138)0.095:0.00055,(MGYG000207672:0.03358,MGYG000038749:0.01103)0.838:0.00053)0.582:0.00055,((MGYG000271893:0.00400,MGYG000082565:0.00556)0.600:0.00051,(MGYG000217721:0.01796,MGYG000203122:0.00275)0.912:0.00054)0.851:0.00054)1.000:0.00055)1.000:0.01935)1.000:0.03650)0.853:0.00055)0.204:0.00055,((MGYG000232699:0.00304,(MGYG000187699:0.00063,MGYG000191540:0.00053)0.999:0.00218)0.955:0.00065,((MGYG000163938:0.00246,(MGYG000236405:0.00446,MGYG000202380:0.00260)0.970:0.00166)0.905:0.00089,(((MGYG000250137:0.0,MGYG000125920:0.0,MGYG000147780:0.0,MGYG000076007:0.0,MGYG000025064:0.0):0.00172,MGYG000172523:0.00102)0.997:0.00229,MGYG000032321:0.00166)0.970:0.00150)0.958:0.00079)0.790:0.00055)0.773:0.00055,(((MGYG000258612:0.00415,(MGYG000002515:0.00394,(MGYG000157252:0.00407,((((MGYG000030188:0.00055,(MGYG000160670:0.0,MGYG000247680:0.0):0.00055)0.000:0.00055,((((MGYG000138655:0.0,MGYG000281170:0.0,MGYG000128796:0.0,MGYG000013181:0.0):0.00055,MGYG000086822:0.00063)0.805:0.00055,MGYG000015925:0.00055)0.792:0.00055,(MGYG000011750:0.00055,(MGYG000077715:0.0,MGYG000107592:0.0):0.00055)0.769:0.00055)0.000:0.00055)1.000:0.00381,(MGYG000267465:0.00194,MGYG000139710:0.00428)0.290:0.00076)0.916:0.00073,(MGYG000051424:0.00355,MGYG000150441:0.00217)0.527:0.00089)0.953:0.00100)0.815:0.00089)0.984:0.00141)0.972:0.00166,((MGYG000067649:0.00204,(((MGYG000174068:0.0,MGYG000115398:0.0,MGYG000254530:0.0):0.00055,MGYG000111249:0.00055)0.740:0.00055,(MGYG000123292:0.00055,MGYG000118291:0.00076)0.740:0.00055)0.999:0.00225)0.912:0.00054,((MGYG000138531:0.00055,MGYG000101856:0.00055)1.000:0.00227,(MGYG000176153:0.00171,(MGYG000217875:0.00089,(MGYG000254477:0.00055,MGYG000185610:0.00117)0.880:0.00055)0.895:0.00053)0.996:0.00221)0.370:0.00054)0.976:0.00166)0.962:0.00108,((MGYG000034052:0.00411,MGYG000104808:0.00336)0.866:0.00065,((((MGYG000203378:0.0,MGYG000067044:0.0):0.00055,MGYG000180780:0.00055)1.000:0.00316,(MGYG000235320:0.00055,(MGYG000179058:0.00055,MGYG000083624:0.00055)0.781:0.00055)0.987:0.00123)0.993:0.00190,((((MGYG000119943:0.00055,MGYG000082116:0.00282)0.992:0.00126,MGYG000040718:0.00383)0.000:0.00054,(MGYG000169818:0.0,MGYG000090832:0.0):0.00238)0.000:0.00055,MGYG000190631:0.00501)1.000:0.00489)0.442:0.00055)0.921:0.00052)0.954:0.00055)0.784:0.00055)0.788:0.00055)0.823:0.00055,((((MGYG000122628:0.00351,MGYG000091288:0.00201)0.967:0.00077,(MGYG000030458:0.00230,((MGYG000013054:0.00054,((MGYG000167614:0.0,MGYG000140337:0.0):0.00055,MGYG000136841:0.00055)0.000:0.00055)1.000:0.00266,(MGYG000223545:0.00165,((MGYG000285622:0.00196,((MGYG000255796:0.00055,((MGYG000152858:0.0,MGYG000237790:0.0,MGYG000164403:0.0,MGYG000175335:0.0):0.00055,MGYG000209523:0.00359)0.193:0.00050)0.998:0.00165,(MGYG000153720:0.00159,(MGYG000249419:0.00055,(MGYG000019552:0.00055,MGYG000260284:0.00055)0.000:0.00055)0.000:0.00055)0.956:0.00069)0.403:0.00055)0.926:0.00055,((MGYG000192050:0.0,MGYG000236969:0.0):0.00118,(MGYG000139776:0.00063,(MGYG000195332:0.00055,MGYG000216500:0.00055)0.946:0.00055)0.823:0.00055)0.940:0.00060)0.256:0.00055)0.825:0.00053)0.968:0.00122)0.984:0.00097)0.941:0.00064,(((((((MGYG000176972:0.00364,(MGYG000077660:0.00187,(MGYG000215406:0.0,MGYG000120284:0.0):0.00055)0.999:0.00215)0.981:0.00153,(MGYG000202746:0.00275,((MGYG000118549:0.0,MGYG000255643:0.0):0.00055,MGYG000072764:0.00055)1.000:0.00259)0.778:0.00055)0.808:0.00054,((MGYG000126286:0.00190,(MGYG000245360:0.00063,((MGYG000010258:0.0,MGYG000288926:0.0):0.00055,MGYG000012108:0.00055)0.823:0.00055)0.997:0.00184)0.921:0.00093,((MGYG000034221:0.00055,(MGYG000157857:0.00055,(MGYG000055934:0.0,MGYG000048343:0.0):0.00055)0.000:0.00055)0.996:0.00184,((MGYG000228799:0.0,MGYG000124149:0.0,MGYG000061487:0.0,MGYG000262102:0.0,MGYG000165982:0.0,MGYG000098482:0.0):0.00055,MGYG000032652:0.00055)0.999:0.00258)0.633:0.00099)0.829:0.00055)0.905:0.00055,((((MGYG000145457:0.00380,((MGYG000206327:0.00055,((((MGYG000059025:0.0,MGYG000135974:0.0):0.00055,(MGYG000052772:0.00055,MGYG000152591:0.00055)0.773:0.00055)0.903:0.00055,(MGYG000227123:0.00055,MGYG000235949:0.00055)0.830:0.00055)0.000:0.00055,(MGYG000163179:0.00055,(MGYG000133066:0.0,MGYG000095987:0.0,MGYG000270276:0.0,MGYG000124742:0.0,MGYG000088944:0.0,MGYG000062957:0.0,MGYG000125252:0.0):0.00055)0.724:0.00055)0.000:0.00055)1.000:0.00419,((MGYG000231685:0.0,MGYG000276259:0.0):0.00131,(MGYG000054248:0.00055,((MGYG000282165:0.0,MGYG000019830:0.0,MGYG000243145:0.0):0.00055,(MGYG000273001:0.0,MGYG000127548:0.0):0.00055)0.736:0.00055)0.998:0.00247)0.619:0.00090)0.698:0.00064)0.792:0.00078,(MGYG000262228:0.00055,MGYG000022852:0.00055)0.999:0.00219)0.902:0.00054,((((((MGYG000206317:0.0,MGYG000078005:0.0):0.00396,(MGYG000012521:0.0,MGYG000038718:0.0):0.00215)0.979:0.00089,((MGYG000129097:0.00103,MGYG000186584:0.00089)0.996:0.00140,(MGYG000098374:0.00173,((MGYG000157849:0.0,MGYG000222157:0.0):0.00139,MGYG000057168:0.00068)0.993:0.00153)0.885:0.00068)0.762:0.00055)0.857:0.00050,(MGYG000013792:0.00055,MGYG000054320:0.00175)1.000:0.01232)0.733:0.00055,(MGYG000037045:0.00286,(MGYG000081541:0.00178,(MGYG000260556:0.00055,MGYG000022793:0.00053)0.989:0.00100)1.000:0.00232)0.968:0.00080)0.748:0.00055,(MGYG000143004:0.00497,((MGYG000131089:0.0,MGYG000074164:0.0):0.00055,MGYG000071215:0.00055)1.000:0.00291)0.978:0.00099)0.776:0.00055)0.415:0.00055,(((MGYG000113871:0.00055,(MGYG000023538:0.0,MGYG000241006:0.0,MGYG000091787:0.0):0.00055)0.999:0.00216,((MGYG000081631:0.00204,MGYG000125299:0.00171)0.972:0.00132,MGYG000017819:0.00170)0.090:0.00053)0.937:0.00054,(((MGYG000225499:0.0,MGYG000052085:0.0,MGYG000033852:0.0):0.00254,MGYG000124885:0.00153)0.789:0.00055,(((MGYG000057492:0.0,MGYG000180641:0.0,MGYG000240350:0.0,MGYG000194624:0.0,MGYG000115493:0.0):0.00055,(MGYG000113610:0.0,MGYG000213964:0.0,MGYG000110467:0.0,MGYG000233063:0.0,MGYG000264137:0.0,MGYG000183780:0.0):0.00055)1.000:0.00173,((((MGYG000039213:0.0,MGYG000034960:0.0,MGYG000289023:0.0,MGYG000147471:0.0):0.00055,MGYG000164278:0.00055)0.988:0.00103,((MGYG000125224:0.00054,MGYG000279016:0.00081)0.999:0.00162,(MGYG000226057:0.00265,(((MGYG000073791:0.00055,((MGYG000169477:0.0,MGYG000240785:0.0):0.00090,MGYG000025997:0.00275)0.963:0.00069)0.846:0.00055,(MGYG000190134:0.0,MGYG000118144:0.0,MGYG000198024:0.0,MGYG000275932:0.0,MGYG000039205:0.0,MGYG000085417:0.0):0.00055)0.000:0.00055,((MGYG000109229:0.0,MGYG000048797:0.0):0.00055,(MGYG000072494:0.0,MGYG000126830:0.0,MGYG000083474:0.0):0.00055)0.000:0.00055)0.664:0.00055)0.998:0.00185)0.866:0.00055)0.999:0.00188,MGYG000094463:0.00145)0.778:0.00055)0.777:0.00055)0.850:0.00055)0.910:0.00055)0.841:0.00055)0.844:0.00055,(MGYG000015072:0.00180,(MGYG000022431:0.00318,(MGYG000021961:0.00108,(MGYG000253950:0.00081,MGYG000142022:0.00171)0.990:0.00160)0.941:0.00132)0.964:0.00138)0.722:0.00053)0.783:0.00055,(((((MGYG000189136:0.00077,(MGYG000245542:0.00198,MGYG000067178:0.00459)0.990:0.00213)1.000:0.00781,MGYG000150245:0.01394)0.986:0.00307,(MGYG000166391:0.00122,((MGYG000068857:0.00758,(((MGYG000014855:0.00239,MGYG000263132:0.00271)1.000:0.00324,((MGYG000073134:0.00592,(MGYG000288258:0.00404,MGYG000289085:0.00590)1.000:0.01062)0.604:0.00055,(MGYG000032353:0.00650,(MGYG000198234:0.00273,MGYG000170193:0.00494)0.974:0.00243)0.905:0.00057)0.618:0.00053)0.761:0.00053,(MGYG000047231:0.00379,MGYG000058944:0.00435)0.783:0.00077)0.923:0.00055)1.000:0.02009,MGYG000019228:0.00371)0.818:0.00202)0.878:0.00212)0.949:0.00133,(((MGYG000235003:0.0,MGYG000260080:0.0):0.00171,(MGYG000202741:0.00192,(MGYG000097296:0.00055,MGYG000225301:0.00055)0.988:0.00127)0.959:0.00090)0.980:0.00099,(MGYG000221500:0.00396,((MGYG000105977:0.00055,((MGYG000169686:0.0,MGYG000157852:0.0,MGYG000210538:0.0,MGYG000285243:0.0):0.00055,(MGYG000019416:0.0,MGYG000256035:0.0):0.00055)0.000:0.00055)0.998:0.00187,(MGYG000061325:0.00051,(MGYG000136185:0.00055,MGYG000013439:0.00055)0.984:0.00102)0.973:0.00148)0.969:0.00107)0.971:0.00091)0.893:0.00056)0.741:0.00055,(MGYG000019898:0.00285,(MGYG000276750:0.00314,((MGYG000165171:0.0,MGYG000068366:0.0):0.00272,(MGYG000285720:0.00055,(((MGYG000055855:0.00055,(MGYG000186573:0.0,MGYG000233009:0.0,MGYG000215123:0.0,MGYG000204775:0.0,MGYG000103185:0.0,MGYG000204968:0.0,MGYG000155817:0.0,MGYG000052756:0.0,MGYG000249557:0.0,MGYG000127974:0.0,MGYG000242198:0.0,MGYG000170457:0.0,MGYG000007976:0.0,MGYG000060183:0.0,MGYG000236378:0.0,MGYG000148175:0.0,MGYG000088069:0.0,MGYG000103704:0.0):0.00055)1.000:0.00055,(MGYG000282503:0.00055,(MGYG000274984:0.0,MGYG000142905:0.0,MGYG000013599:0.0):0.00055)0.394:0.00055)0.000:0.00055,(MGYG000149568:0.00055,MGYG000216112:0.00055)0.000:0.00055)0.739:0.00055)0.996:0.00172)0.976:0.00120)0.108:0.00055)0.950:0.00063)0.397:0.00055)0.761:0.00055,(((((MGYG000187483:0.00425,(MGYG000204016:0.00055,(MGYG000010764:0.0,MGYG000145940:0.0,MGYG000063711:0.0,MGYG000097244:0.0,MGYG000007104:0.0,MGYG000192005:0.0,MGYG000047767:0.0,MGYG000068473:0.0,MGYG000134507:0.0,MGYG000212493:0.0):0.00055)0.994:0.00180)0.999:0.00232,((MGYG000160335:0.00397,MGYG000045153:0.00241)0.943:0.00109,((MGYG000021198:0.00770,(MGYG000149444:0.00055,(MGYG000227568:0.00055,((MGYG000029907:0.0,MGYG000047817:0.0,MGYG000221537:0.0,MGYG000140751:0.0):0.00055,MGYG000156903:0.00055)0.893:0.00055)0.783:0.00055)0.519:0.00054)0.974:0.00192,((MGYG000024678:0.0,MGYG000082995:0.0):0.00203,(MGYG000179506:0.00055,MGYG000205609:0.00055)0.993:0.00162)0.961:0.00156)0.989:0.00194)0.207:0.00055)0.912:0.00054,MGYG000069902:0.00576)0.761:0.00055,(((MGYG000115271:0.00055,MGYG000079250:0.00055)1.000:0.00800,(MGYG000205150:0.00575,(MGYG000073897:0.00878,(MGYG000180463:0.00790,(MGYG000035387:0.00931,(MGYG000154700:0.00384,MGYG000282467:0.00476)0.496:0.00207)0.938:0.00295)0.952:0.00328)0.392:0.00166)0.706:0.00167)0.975:0.00215,((((MGYG000197174:0.0,MGYG000091957:0.0):0.00089,(MGYG000213452:0.00055,MGYG000089631:0.00055)0.973:0.00063)0.997:0.00104,(MGYG000032583:0.00063,((MGYG000182339:0.0,MGYG000171475:0.0):0.00142,((MGYG000288327:0.0,MGYG000054478:0.0,MGYG000072536:0.0):0.00121,(MGYG000184484:0.00055,(MGYG000137731:0.00055,((MGYG000261610:0.0,MGYG000085917:0.0):0.00055,MGYG000084982:0.00055)0.962:0.00063)0.946:0.00055)0.998:0.00127)0.875:0.00055)0.957:0.00065)0.936:0.00055)0.954:0.00050,((MGYG000227597:0.0,MGYG000223059:0.0):0.00447,((MGYG000175074:0.0,MGYG000099325:0.0):0.00055,MGYG000014834:0.00098)0.812:0.00063)0.996:0.00158)0.963:0.00075)0.433:0.00055)0.859:0.00055,((((MGYG000259207:0.00055,MGYG000278554:0.00055)1.000:0.00223,(((MGYG000123852:0.0,MGYG000190398:0.0,MGYG000287545:0.0):0.00064,(MGYG000234705:0.00145,MGYG000234305:0.00055)0.981:0.00088)0.930:0.00057,(MGYG000186251:0.00058,(MGYG000149277:0.00055,(MGYG000122726:0.00190,(MGYG000136888:0.00055,(MGYG000196148:0.00054,(MGYG000096837:0.0,MGYG000224075:0.0):0.00055)0.000:0.00055)0.999:0.00184)0.412:0.00055)0.956:0.00065)0.473:0.00055)0.996:0.00177)0.943:0.00085,(((MGYG000196209:0.0,MGYG000046065:0.0,MGYG000235229:0.0,MGYG000095012:0.0,MGYG000211327:0.0,MGYG000032225:0.0):0.00055,(MGYG000031874:0.00055,MGYG000215927:0.00055)1.000:0.00055)0.768:0.00055,(((MGYG000272889:0.0,MGYG000243916:0.0,MGYG000112554:0.0,MGYG000037331:0.0,MGYG000229530:0.0,MGYG000244225:0.0,MGYG000104916:0.0,MGYG000036669:0.0,MGYG000102983:0.0,MGYG000204053:0.0,MGYG000139352:0.0,MGYG000036468:0.0,MGYG000115561:0.0):0.00055,(MGYG000223941:0.00055,MGYG000038311:0.00055)0.923:0.00055)0.912:0.00055,(((MGYG000074706:0.0,MGYG000072600:0.0,MGYG000198177:0.0):0.00055,((((MGYG000091531:0.00089,((MGYG000071039:0.0,MGYG000023661:0.0):0.00055,MGYG000273466:0.00055)0.836:0.00055)0.000:0.00055,MGYG000145021:0.00055)0.001:0.00055,(MGYG000051367:0.0,MGYG000121378:0.0,MGYG000164978:0.0,MGYG000014164:0.0,MGYG000226556:0.0):0.00055)0.933:0.00055,((((((MGYG000218150:0.00055,MGYG000255033:0.00055)0.000:0.00055,MGYG000069199:0.00055)0.000:0.00055,((MGYG000072379:0.0,MGYG000167958:0.0,MGYG000100237:0.0,MGYG000279187:0.0,MGYG000168539:0.0,MGYG000049203:0.0,MGYG000082986:0.0,MGYG000273917:0.0,MGYG000073077:0.0):0.00055,MGYG000173094:0.00936)0.000:0.00055)0.752:0.00054,(MGYG000245554:0.00055,((MGYG000171960:0.00055,(MGYG000073856:0.0,MGYG000113568:0.0,MGYG000265992:0.0,MGYG000112903:0.0,MGYG000120274:0.0,MGYG000067960:0.0,MGYG000287776:0.0,MGYG000175070:0.0,MGYG000252271:0.0,MGYG000069959:0.0,MGYG000076636:0.0,MGYG000163162:0.0,MGYG000170220:0.0,MGYG000016793:0.0,MGYG000222320:0.0):0.00055)0.542:0.00055,MGYG000045471:0.00055)0.000:0.00055)0.000:0.00055)0.529:0.00055,(MGYG000099130:0.00055,(MGYG000273418:0.0,MGYG000180652:0.0):0.00055)0.919:0.00055)0.000:0.00055,MGYG000189744:0.00055)0.000:0.00055)0.891:0.00055)0.889:0.00055,(MGYG000254393:0.00118,MGYG000010400:0.00060)0.956:0.00156)0.854:0.00055)0.745:0.00055)0.999:0.00237)0.847:0.00051,MGYG000039284:0.00325)0.894:0.00055)0.767:0.00055)0.892:0.00055)0.374:0.00055,((((((MGYG000258523:0.0,MGYG000100996:0.0):0.00306,((MGYG000107865:0.0,MGYG000234025:0.0):0.00183,MGYG000057050:0.00165)0.984:0.00132)0.877:0.00055,(((MGYG000242219:0.00173,(MGYG000231566:0.00055,MGYG000050442:0.00055)0.999:0.00248)0.994:0.00199,(MGYG000053582:0.00222,(((MGYG000271464:0.00054,MGYG000252331:0.00290)0.922:0.00077,(MGYG000271698:0.00097,(MGYG000114118:0.00228,(((MGYG000193360:0.00239,(MGYG000135228:0.00595,MGYG000115509:0.00112)0.751:0.00054)0.913:0.00063,MGYG000166402:0.00121)0.751:0.00054,(MGYG000008819:0.00433,(MGYG000176394:0.00089,MGYG000227088:0.00055)0.727:0.00376)0.162:0.00179)0.995:0.00358)0.971:0.00055)0.638:0.00054)0.997:0.00166,((MGYG000189808:0.00130,(MGYG000253494:0.0,MGYG000007300:0.0):0.00055)0.760:0.00055,(MGYG000180383:0.00055,(MGYG000105440:0.00055,MGYG000172049:0.00055)0.857:0.00055)0.725:0.00055)0.852:0.00065)0.997:0.00200)0.494:0.00067)0.772:0.00055,((MGYG000193604:0.00268,(((MGYG000047426:0.0,MGYG000255128:0.0,MGYG000099055:0.0,MGYG000269150:0.0):0.00055,((MGYG000123890:0.0,MGYG000056295:0.0):0.00055,(MGYG000288064:0.00055,(MGYG000224113:0.0,MGYG000019521:0.0):0.00055)0.737:0.00055)0.963:0.00061)1.000:0.00264,((MGYG000103941:0.00055,MGYG000250171:0.00055)0.986:0.00171,(MGYG000274682:0.00089,((MGYG000107261:0.00055,MGYG000007969:0.00055)0.866:0.00055,(MGYG000021081:0.00055,MGYG000101320:0.00055)0.850:0.00055)0.925:0.00056)0.961:0.00141)0.180:0.00073)0.908:0.00094)0.944:0.00069,(MGYG000119259:0.00268,(MGYG000021495:0.00246,(MGYG000229885:0.00164,(((MGYG000091231:0.0,MGYG000182857:0.0,MGYG000258027:0.0):0.00055,(MGYG000271847:0.00055,MGYG000200060:0.00055)0.774:0.00055)0.945:0.00051,((MGYG000234929:0.0,MGYG000048466:0.0):0.00051,MGYG000078391:0.00137)0.997:0.00230)0.975:0.00132)0.979:0.00107)0.765:0.00064)0.875:0.00055)0.866:0.00055)0.171:0.00055)0.411:0.00055,(MGYG000220226:0.01331,(((((MGYG000013680:0.00479,MGYG000280374:0.00371)0.973:0.00189,((MGYG000135579:0.01578,((MGYG000053407:0.01859,MGYG000043562:0.00412)0.919:0.00227,((MGYG000114338:0.00352,((MGYG000284633:0.00542,MGYG000011390:0.00419)1.000:0.00540,(((MGYG000181351:0.0,MGYG000065678:0.0,MGYG000212234:0.0):0.00055,MGYG000082253:0.00055)1.000:0.00508,MGYG000036228:0.00668)0.976:0.00194)0.922:0.00054)1.000:0.01101,(((MGYG000062673:0.00680,(MGYG000074481:0.01998,MGYG000154718:0.00055)0.989:0.00232)0.670:0.00748,MGYG000022645:0.00053)0.992:0.01102,MGYG000011187:0.00332)0.988:0.00152)0.932:0.00054)0.758:0.00053)0.348:0.00055,MGYG000226872:0.00545)0.911:0.00054)0.266:0.00055,((MGYG000253773:0.0,MGYG000285319:0.0):0.05261,(MGYG000103401:0.00055,MGYG000019396:0.00120)1.000:0.02391)0.953:0.00699)0.567:0.00055,(MGYG000203939:0.00402,(MGYG000116060:0.00463,MGYG000113620:0.00236)0.891:0.00101)0.390:0.00052)1.000:0.01684,MGYG000206111:0.03471)0.991:0.00681)0.969:0.00191)0.000:0.00055,(((((((MGYG000063922:0.00055,(MGYG000283731:0.00055,MGYG000277624:0.00055)0.000:0.00055)0.982:0.00118,(MGYG000180342:0.00054,MGYG000227556:0.00190)0.960:0.00108)0.983:0.00132,MGYG000076349:0.00164)0.844:0.00095,((MGYG000110686:0.00125,MGYG000021430:0.00153)0.999:0.00244,(MGYG000174109:0.00258,(MGYG000165219:0.0,MGYG000071057:0.0):0.00364)0.758:0.00055)0.830:0.00071)0.890:0.00053,(MGYG000211045:0.0,MGYG000048015:0.0):0.00326)0.941:0.00057,(((((((MGYG000088384:0.00200,((MGYG000069210:0.0,MGYG000015083:0.0):0.00146,((MGYG000169702:0.0,MGYG000107253:0.0,MGYG000222926:0.0,MGYG000050365:0.0,MGYG000132328:0.0,MGYG000229011:0.0):0.00055,MGYG000148833:0.00054)0.971:0.00077)0.988:0.00107)0.913:0.00063,((MGYG000072541:0.00338,((MGYG000094966:0.00219,(MGYG000150637:0.00064,(MGYG000141978:0.00055,MGYG000203474:0.00055)0.943:0.00055)1.000:0.00362)0.958:0.00092,((MGYG000040269:0.0,MGYG000199121:0.0,MGYG000128243:0.0):0.00055,(MGYG000028444:0.00055,(MGYG000043658:0.00055,MGYG000133211:0.00055)0.661:0.00055)0.761:0.00055)0.999:0.00254)0.403:0.00059)0.960:0.00082,(MGYG000164081:0.00334,MGYG000270699:0.00055)0.987:0.00092)0.946:0.00057)0.827:0.00054,((MGYG000284862:0.00272,(MGYG000092012:0.00239,(MGYG000164131:0.00095,MGYG000146826:0.00166)0.723:0.00175)0.635:0.00071)0.972:0.00095,((((MGYG000253430:0.0,MGYG000221049:0.0):0.00288,((MGYG000271838:0.00055,MGYG000091950:0.00063)1.000:0.00279,(((MGYG000261602:0.0,MGYG000147976:0.0):0.00055,((MGYG000167844:0.0,MGYG000283180:0.0):0.00055,((MGYG000223215:0.0,MGYG000261110:0.0,MGYG000162101:0.0,MGYG000171424:0.0,MGYG000275328:0.0,MGYG000195187:0.0):0.00055,MGYG000086246:0.00055)0.758:0.00055)0.895:0.00055)1.000:0.00160,(((MGYG000226912:0.00055,(MGYG000066479:0.0,MGYG000202384:0.0):0.00055)0.000:0.00055,MGYG000106672:0.00055)0.000:0.00055,MGYG000023596:0.00055)0.959:0.00076)0.999:0.00232)0.764:0.00056)0.994:0.00147,(MGYG000172073:0.00263,((MGYG000081490:0.0,MGYG000276443:0.0,MGYG000146778:0.0,MGYG000012943:0.0,MGYG000189164:0.0):0.00223,MGYG000198484:0.00270)0.806:0.00103)0.960:0.00069)0.863:0.00055,(((MGYG000133180:0.00055,(MGYG000082618:0.0,MGYG000108437:0.0):0.00055)1.000:0.00188,((MGYG000071983:0.0,MGYG000256814:0.0):0.00055,(MGYG000076775:0.0,MGYG000225070:0.0,MGYG000173298:0.0,MGYG000213042:0.0):0.00055)0.995:0.00146)0.982:0.00104,((MGYG000060628:0.00157,((MGYG000237123:0.00055,((MGYG000219468:0.00055,(MGYG000046005:0.0,MGYG000088965:0.0):0.00055)0.000:0.00055,((((MGYG000102659:0.00055,MGYG000139825:0.00055)0.751:0.00055,MGYG000078064:0.00055)0.000:0.00055,(MGYG000126062:0.00055,MGYG000194310:0.00055)0.380:0.00055)0.000:0.00055,(MGYG000164443:0.0,MGYG000210850:0.0,MGYG000102999:0.0,MGYG000160916:0.0,MGYG000114076:0.0):0.00055)0.000:0.00055)0.980:0.00076)0.972:0.00073,((MGYG000199139:0.00054,(MGYG000046900:0.00404,(MGYG000020135:0.00055,((MGYG000109092:0.0,MGYG000281477:0.0,MGYG000224141:0.0,MGYG000120847:0.0):0.00055,(MGYG000074975:0.00052,(((MGYG000110241:0.00055,MGYG000069331:0.00055)0.000:0.00055,(MGYG000203965:0.0,MGYG000005196:0.0):0.00055)0.000:0.00055,MGYG000149457:0.00055)0.000:0.00055)0.897:0.00055)0.415:0.00055)0.285:0.00055)0.623:0.00075)0.991:0.00116,(MGYG000215706:0.00055,(MGYG000033649:0.0,MGYG000256032:0.0):0.00055)0.982:0.00089)0.909:0.00055)0.903:0.00055)0.922:0.00053,(MGYG000104490:0.00054,MGYG000288952:0.00416)0.680:0.00055)0.986:0.00105)0.944:0.00064)0.818:0.00055)0.561:0.00055)0.863:0.00055,MGYG000165407:0.00166)0.816:0.00055,MGYG000197926:0.00102)0.381:0.00055,(((MGYG000276825:0.00055,MGYG000062133:0.00055)0.997:0.00151,(MGYG000250179:0.00130,(MGYG000080290:0.00114,(MGYG000059924:0.00055,MGYG000008039:0.00055)0.918:0.00055)0.617:0.00055)0.988:0.00126)0.970:0.00087,(((MGYG000219734:0.00155,((MGYG000139573:0.0,MGYG000121262:0.0):0.00103,MGYG000219259:0.00187)0.989:0.00107)0.941:0.00089,(MGYG000166945:0.00232,(((MGYG000278595:0.0,MGYG000245887:0.0,MGYG000243163:0.0,MGYG000098944:0.0,MGYG000230614:0.0,MGYG000172926:0.0,MGYG000286374:0.0):0.00055,((MGYG000125628:0.0,MGYG000224604:0.0):0.00055,(MGYG000222001:0.0,MGYG000230238:0.0,MGYG000235730:0.0,MGYG000102675:0.0):0.00055)0.000:0.00055)0.966:0.00064,((MGYG000212748:0.0,MGYG000213008:0.0):0.00055,(MGYG000141061:0.00053,((((MGYG000273514:0.0,MGYG000162929:0.0,MGYG000097850:0.0,MGYG000260809:0.0):0.00055,(MGYG000050629:0.0,MGYG000178747:0.0,MGYG000053451:0.0):0.00055)0.983:0.00055,(MGYG000224093:0.00055,MGYG000280494:0.00055)0.797:0.00055)0.000:0.00055,((MGYG000031438:0.00055,MGYG000145434:0.00064)0.746:0.00055,((MGYG000116064:0.00116,(MGYG000270133:0.00055,MGYG000276160:0.00076)0.000:0.00055)0.780:0.00055,(MGYG000087463:0.00063,(MGYG000101496:0.00076,MGYG000177647:0.00055)0.826:0.00055)0.778:0.00055)0.448:0.00055)0.000:0.00055)0.933:0.00055)0.818:0.00055)0.976:0.00063)0.996:0.00174)0.854:0.00055)0.989:0.00101,(MGYG000080634:0.00233,(MGYG000239075:0.00251,(MGYG000167818:0.00188,(((MGYG000208888:0.00055,MGYG000038128:0.00055)0.782:0.00055,(MGYG000034678:0.00063,MGYG000100474:0.00055)0.000:0.00055)0.000:0.00055,(MGYG000177370:0.00054,MGYG000267808:0.00103)0.764:0.00055)0.998:0.00245)0.936:0.00198)0.544:0.00060)0.906:0.00055)0.946:0.00055)0.983:0.00089)0.822:0.00055,((((MGYG000271894:0.01236,(MGYG000051167:0.00342,MGYG000246489:0.00518)0.889:0.00140)0.996:0.00397,(MGYG000039918:0.00240,(MGYG000195212:0.00299,(MGYG000025446:0.00311,(MGYG000227687:0.00212,(MGYG000088393:0.00129,(MGYG000204849:0.00055,(((MGYG000135916:0.0,MGYG000288637:0.0,MGYG000284386:0.0):0.00055,((MGYG000192583:0.0,MGYG000209628:0.0,MGYG000193067:0.0):0.00055,MGYG000268802:0.00055)0.836:0.00055)0.000:0.00055,((MGYG000217996:0.0,MGYG000152500:0.0,MGYG000024514:0.0,MGYG000125060:0.0):0.00055,(MGYG000263845:0.00055,(MGYG000213391:0.0,MGYG000046934:0.0,MGYG000054193:0.0,MGYG000029033:0.0,MGYG000247883:0.0,MGYG000068769:0.0):0.00055)0.937:0.00055)0.897:0.00055)0.000:0.00055)0.971:0.00077)0.992:0.00134)0.706:0.00055)0.119:0.00051)0.962:0.00071)0.903:0.00053)0.746:0.00055,((MGYG000232776:0.00114,(MGYG000006780:0.00055,(MGYG000253986:0.00055,(MGYG000229547:0.00055,MGYG000190935:0.00055)0.748:0.00055)0.760:0.00055)0.998:0.00178)0.997:0.00172,((MGYG000231952:0.00195,(MGYG000234599:0.00384,((MGYG000232796:0.00055,MGYG000075416:0.00055)1.000:0.00268,(MGYG000267985:0.00055,(MGYG000275491:0.00055,(MGYG000081065:0.00055,MGYG000266294:0.00055)0.000:0.00055)0.919:0.00055)1.000:0.00338)0.872:0.00072)0.278:0.00051)0.966:0.00132,(MGYG000111299:0.00205,((MGYG000245843:0.00179,MGYG000152410:0.00097)1.000:0.00227,(MGYG000068513:0.00091,(MGYG000080713:0.00066,MGYG000028382:0.00055)0.990:0.00137)0.994:0.00168)0.445:0.00054)0.854:0.00063)0.294:0.00055)0.895:0.00055)0.891:0.00055,((MGYG000008988:0.00109,((MGYG000029381:0.0,MGYG000033839:0.0,MGYG000101139:0.0):0.00055,MGYG000055610:0.00055)1.000:0.00358)0.965:0.00054,((((MGYG000226623:0.00311,MGYG000236833:0.00055)1.000:0.00582,MGYG000256678:0.00203)0.902:0.00167,((MGYG000271470:0.05819,((MGYG000248414:0.00179,MGYG000169881:0.00378)0.857:0.00056,((MGYG000075406:0.00055,(MGYG000043755:0.00055,MGYG000256194:0.00325)0.868:0.00053)1.000:0.00726,MGYG000055057:0.00240)0.000:0.00054)1.000:0.01145)0.664:0.00272,(MGYG000260348:0.00274,(MGYG000197946:0.00055,MGYG000180219:0.00055)0.999:0.00661)0.996:0.00457)0.272:0.00215)0.995:0.00336,(((MGYG000216476:0.00055,((((MGYG000282426:0.00054,MGYG000057933:0.00055)0.961:0.00133,((MGYG000231495:0.00250,(MGYG000133183:0.00055,(MGYG000184481:0.0,MGYG000193805:0.0,MGYG000275520:0.0,MGYG000158432:0.0,MGYG000103238:0.0,MGYG000223257:0.0,MGYG000214493:0.0):0.00055)0.996:0.00219)0.615:0.00096,(MGYG000214786:0.00055,(MGYG000229015:0.00055,(MGYG000138305:0.00055,MGYG000068539:0.00055)0.923:0.00055)0.758:0.00055)1.000:0.00372)0.411:0.00064)0.903:0.00089,(((MGYG000011406:0.00271,(MGYG000042164:0.00055,((MGYG000108747:0.0,MGYG000135077:0.0,MGYG000185098:0.0,MGYG000075593:0.0,MGYG000108123:0.0,MGYG000259650:0.0,MGYG000287557:0.0):0.00055,MGYG000189841:0.00055)0.000:0.00055)0.995:0.00139)0.988:0.00141,(((((MGYG000257675:0.00075,(((MGYG000086620:0.0,MGYG000272293:0.0):0.00055,MGYG000125407:0.00063)0.000:0.00055,(MGYG000164793:0.00055,MGYG000211482:0.00102)0.000:0.00055)0.000:0.00055)0.806:0.00055,(MGYG000159786:0.00055,MGYG000032408:0.00055)0.000:0.00055)1.000:0.00380,(MGYG000083695:0.00205,(MGYG000271166:0.00055,(MGYG000104805:0.0,MGYG000154703:0.0):0.00055)0.998:0.00183)0.428:0.00054)0.899:0.00064,(((MGYG000283313:0.0,MGYG000112636:0.0,MGYG000206840:0.0):0.00055,(MGYG000237752:0.0,MGYG000279839:0.0):0.00055)1.000:0.00288,(MGYG000216305:0.00201,((MGYG000097323:0.00072,((((MGYG000090066:0.00055,(MGYG000230955:0.0,MGYG000254799:0.0,MGYG000166634:0.0):0.00055)0.000:0.00055,MGYG000107324:0.00055)0.000:0.00055,((MGYG000182439:0.00055,MGYG000216353:0.00055)0.000:0.00055,MGYG000037649:0.00055)0.471:0.00055)0.000:0.00055,(MGYG000108502:0.00055,(MGYG000092213:0.0,MGYG000231687:0.0):0.00055)0.000:0.00055)0.966:0.00053)0.986:0.00113,(MGYG000158979:0.00114,MGYG000151601:0.00055)0.973:0.00093)0.984:0.00132)0.909:0.00085)0.403:0.00055)0.949:0.00135,((MGYG000236163:0.00232,MGYG000098793:0.00145)0.985:0.00103,((((MGYG000049506:0.0,MGYG000217792:0.0,MGYG000153839:0.0):0.00055,(MGYG000276734:0.0,MGYG000187728:0.0,MGYG000286896:0.0):0.00055)0.983:0.00093,((MGYG000022181:0.0,MGYG000196821:0.0):0.00132,((MGYG000205076:0.00055,MGYG000129300:0.00055)0.974:0.00063,((((MGYG000209744:0.00077,MGYG000053761:0.00055)0.847:0.00055,(((MGYG000043044:0.0,MGYG000125879:0.0,MGYG000035029:0.0,MGYG000128755:0.0):0.00055,(MGYG000227896:0.0,MGYG000044252:0.0):0.00055)0.224:0.00055,(MGYG000022805:0.00055,(MGYG000152081:0.0,MGYG000089455:0.0):0.00055)0.912:0.00055)0.000:0.00055)0.765:0.00055,((MGYG000041428:0.0,MGYG000215801:0.0,MGYG000143577:0.0,MGYG000192395:0.0,MGYG000023573:0.0,MGYG000048682:0.0,MGYG000247476:0.0,MGYG000230085:0.0,MGYG000210296:0.0,MGYG000222338:0.0,MGYG000251434:0.0,MGYG000168817:0.0):0.00055,(MGYG000163235:0.00055,MGYG000021990:0.00204)0.000:0.00055)0.000:0.00055)0.949:0.00055,((MGYG000005999:0.0,MGYG000179057:0.0):0.00055,((MGYG000014637:0.0,MGYG000141104:0.0):0.00055,MGYG000015567:0.00055)0.938:0.00053)0.847:0.00055)0.962:0.00064)0.994:0.00104)0.985:0.00100)0.898:0.00072,(MGYG000180936:0.00171,(((MGYG000110999:0.00087,((MGYG000200431:0.0,MGYG000237815:0.0):0.00129,MGYG000246940:0.00055)0.936:0.00055)0.978:0.00077,(((MGYG000167857:0.00055,MGYG000143325:0.00055)0.963:0.00055,(MGYG000034562:0.00050,MGYG000167119:0.00054)0.763:0.00055)0.959:0.00055,(MGYG000242976:0.00227,(MGYG000271118:0.00094,(MGYG000185718:0.00072,(MGYG000152874:0.00058,(MGYG000035327:0.00055,MGYG000032264:0.00055)0.984:0.00083)0.926:0.00063)0.940:0.00065)0.301:0.00055)0.946:0.00053)0.958:0.00053)0.969:0.00073,((MGYG000112212:0.00090,(MGYG000217747:0.00074,MGYG000156222:0.00051)0.975:0.00077)0.820:0.00055,(MGYG000127327:0.00115,(MGYG000129388:0.00173,MGYG000196218:0.00090)0.991:0.00121)0.953:0.00100)0.917:0.00053)0.838:0.00055)0.957:0.00089)0.876:0.00055)0.782:0.00055)0.970:0.00121)0.934:0.00055,(((MGYG000213527:0.00054,(MGYG000062738:0.00054,(((((MGYG000230980:0.0,MGYG000192812:0.0,MGYG000260022:0.0,MGYG000277736:0.0,MGYG000018912:0.0,MGYG000035112:0.0,MGYG000272450:0.0,MGYG000251585:0.0,MGYG000113909:0.0,MGYG000007363:0.0,MGYG000261477:0.0,MGYG000262934:0.0,MGYG000264887:0.0,MGYG000017251:0.0):0.00055,MGYG000011355:0.00054)0.000:0.00055,((MGYG000090746:0.0,MGYG000054617:0.0):0.00055,MGYG000020604:0.00055)0.000:0.00055)0.927:0.00055,MGYG000086479:0.00055)0.100:0.00055,MGYG000218294:0.00055)0.798:0.00053)0.985:0.00106)0.913:0.00067,MGYG000088088:0.00333)0.881:0.00050,((MGYG000053743:0.00207,(MGYG000215258:0.00161,(MGYG000188411:0.00054,MGYG000156564:0.00055)1.000:0.00350)0.983:0.00126)0.967:0.00119,((MGYG000052648:0.00055,MGYG000124974:0.00055)1.000:0.00213,(MGYG000043709:0.00339,(MGYG000143344:0.00055,MGYG000177570:0.00055)0.475:0.00055)0.980:0.00146)0.920:0.00072)0.672:0.00055)0.567:0.00055)0.859:0.00055)0.829:0.00055,(((((MGYG000023593:0.00069,(MGYG000157251:0.00055,MGYG000045158:0.00050)0.998:0.00156)0.981:0.00122,(MGYG000136320:0.00258,((MGYG000160417:0.0,MGYG000032742:0.0):0.00190,MGYG000106830:0.00200)0.717:0.00055)0.853:0.00055)0.939:0.00072,(MGYG000237933:0.00131,(MGYG000207972:0.00142,(MGYG000252881:0.00176,MGYG000093343:0.00113)0.946:0.00089)0.072:0.00055)0.967:0.00084)0.830:0.00055,((((((MGYG000183922:0.0,MGYG000224766:0.0):0.00160,(MGYG000265317:0.00055,MGYG000180127:0.00055)0.991:0.00103)0.818:0.00055,(MGYG000202704:0.00064,MGYG000087144:0.00230)0.980:0.00090)0.868:0.00055,(MGYG000274083:0.00125,(MGYG000258943:0.00207,((MGYG000254953:0.0,MGYG000061577:0.0):0.00055,MGYG000248882:0.00055)0.988:0.00098)0.677:0.00055)0.595:0.00055)0.772:0.00055,(MGYG000231722:0.0,MGYG000268888:0.0):0.00278)0.733:0.00055,(((MGYG000248936:0.00055,(MGYG000011298:0.00065,(MGYG000216427:0.0,MGYG000191745:0.0):0.00187)0.854:0.00055)0.000:0.00055,((MGYG000091660:0.00063,MGYG000226195:0.00055)0.995:0.00143,((((MGYG000102377:0.0,MGYG000252527:0.0,MGYG000231673:0.0,MGYG000178903:0.0,MGYG000175797:0.0,MGYG000137918:0.0):0.00055,MGYG000185631:0.00055)0.917:0.00055,(MGYG000099062:0.00077,MGYG000041894:0.00055)0.836:0.00055)0.000:0.00055,(MGYG000217114:0.00051,MGYG000120010:0.00055)0.857:0.00055)0.854:0.00055)0.426:0.00055)0.959:0.00069,((MGYG000285928:0.00166,(MGYG000042840:0.00107,(MGYG000245974:0.00055,((MGYG000008134:0.00055,(MGYG000055767:0.0,MGYG000093704:0.0,MGYG000288663:0.0):0.00055)0.000:0.00055,MGYG000044251:0.00055)0.000:0.00055)1.000:0.00314)0.974:0.00140)0.928:0.00096,(((MGYG000142493:0.0,MGYG000142927:0.0):0.00055,MGYG000235231:0.00055)1.000:0.00240,((MGYG000069281:0.0,MGYG000015907:0.0):0.00055,MGYG000194844:0.00054)0.997:0.00193)0.722:0.00089)0.656:0.00062)0.878:0.00063)0.927:0.00055)0.851:0.00055,((MGYG000225961:0.00177,(MGYG000063227:0.00199,((MGYG000167967:0.00055,MGYG000109838:0.00055)0.999:0.00189,(MGYG000179587:0.00105,(MGYG000247785:0.00055,((MGYG000273178:0.00160,MGYG000113144:0.00055)0.983:0.00098,(MGYG000077866:0.00055,MGYG000288929:0.00055)0.820:0.00055)0.899:0.00055)0.452:0.00071)0.904:0.00064)0.958:0.00084)0.770:0.00055)0.972:0.00099,(MGYG000169480:0.00274,(((MGYG000017021:0.0,MGYG000109810:0.0):0.00113,((MGYG000229637:0.0,MGYG000055044:0.0):0.00054,(MGYG000228414:0.00051,((MGYG000078809:0.00052,MGYG000178669:0.00055)0.779:0.00055,(((MGYG000175705:0.0,MGYG000215634:0.0,MGYG000285381:0.0,MGYG000202183:0.0,MGYG000014684:0.0):0.00055,(MGYG000102200:0.00055,(MGYG000244822:0.0,MGYG000057255:0.0):0.00055)0.694:0.00055)0.000:0.00055,MGYG000147473:0.00055)0.000:0.00055)0.897:0.00055)0.999:0.00197)0.824:0.00063)0.935:0.00053,(((((MGYG000148216:0.0,MGYG000054527:0.0,MGYG000186650:0.0,MGYG000172127:0.0):0.00149,((MGYG000134305:0.00055,(MGYG000252169:0.00055,(MGYG000100374:0.00054,MGYG000120166:0.00155)0.841:0.00055)0.805:0.00055)0.939:0.00059,(MGYG000023772:0.00073,(MGYG000076300:0.0,MGYG000207666:0.0):0.00364)0.844:0.00070)0.966:0.00090)0.559:0.00055,(MGYG000160668:0.00160,((MGYG000121010:0.0,MGYG000108077:0.0):0.00055,(MGYG000012957:0.00055,((MGYG000061649:0.0,MGYG000268371:0.0):0.00055,MGYG000216082:0.00055)0.772:0.00055)0.828:0.00055)1.000:0.00188)0.976:0.00101)0.192:0.00055,(MGYG000151527:0.00204,(MGYG000159703:0.00055,(MGYG000070489:0.00055,((MGYG000174948:0.0,MGYG000288000:0.0,MGYG000230426:0.0):0.00055,MGYG000175649:0.00055)0.779:0.00055)0.000:0.00055)0.958:0.00062)0.999:0.00177)0.784:0.00054,MGYG000138385:0.00191)0.254:0.00055)0.954:0.00089)0.506:0.00055)0.842:0.00055)0.159:0.00051)0.548:0.00055)0.848:0.00055,(((MGYG000063884:0.00395,MGYG000070934:0.00314)0.949:0.00093,(MGYG000172834:0.00189,((MGYG000149124:0.00234,MGYG000014287:0.00195)0.965:0.00118,((MGYG000264213:0.00144,(MGYG000284459:0.0,MGYG000247913:0.0):0.00119)0.834:0.00099,((((((MGYG000212194:0.00526,(MGYG000221455:0.00499,((MGYG000083140:0.00207,MGYG000192185:0.00448)0.613:0.00130,((MGYG000090545:0.00117,MGYG000041032:0.02612)0.556:0.00061,(MGYG000166343:0.00827,MGYG000112813:0.02867)0.577:0.00120)0.421:0.00050)0.333:0.00053)0.996:0.00754)1.000:0.01714,(MGYG000166470:0.00055,MGYG000077835:0.00055)0.342:0.00054)0.507:0.00179,MGYG000081934:0.00228)0.889:0.00054,(((MGYG000272485:0.00055,(MGYG000152810:0.00055,(MGYG000254351:0.00055,((MGYG000155513:0.0,MGYG000148485:0.0):0.00055,(MGYG000286648:0.00055,MGYG000186485:0.00055)0.886:0.00055)1.000:0.00272)0.990:0.00130)0.736:0.00055)0.947:0.00055,(MGYG000082979:0.00055,MGYG000158404:0.00089)0.706:0.00058)0.401:0.00055,(MGYG000169151:0.00130,((MGYG000204392:0.0,MGYG000088228:0.0):0.00055,(MGYG000158261:0.00055,(MGYG000258044:0.00055,((MGYG000091181:0.0,MGYG000009866:0.0,MGYG000182955:0.0,MGYG000222167:0.0,MGYG000162764:0.0,MGYG000152315:0.0,MGYG000197704:0.0):0.00055,(MGYG000124645:0.00055,MGYG000284944:0.00055)1.000:0.00055)0.735:0.00055)0.999:0.00173)0.000:0.00055)0.971:0.00055)0.928:0.00053)0.306:0.00055)0.886:0.00060,MGYG000020321:0.00220)0.548:0.00050,(MGYG000199485:0.0,MGYG000244122:0.0):0.00225)0.869:0.00055)0.941:0.00071)0.936:0.00091)0.334:0.00055)0.888:0.00055,((MGYG000141579:0.00362,(MGYG000283010:0.00618,(MGYG000014362:0.00237,((MGYG000241083:0.00119,(MGYG000146925:0.00050,(MGYG000117259:0.00055,MGYG000026079:0.00055)0.940:0.00055)0.346:0.00064)0.810:0.00053,(MGYG000180903:0.00190,(MGYG000239068:0.00201,(MGYG000125860:0.0,MGYG000198337:0.0):0.00119)0.973:0.00076)0.578:0.00054)1.000:0.01635)0.991:0.00408)0.928:0.00190)0.939:0.00089,(((MGYG000087674:0.00161,(MGYG000178283:0.00170,MGYG000054051:0.00133)0.972:0.00118)0.950:0.00062,(((MGYG000227128:0.00055,MGYG000220035:0.00055)0.815:0.00055,((MGYG000023571:0.0,MGYG000129359:0.0):0.00055,MGYG000246896:0.00055)0.435:0.00055)0.997:0.00187,MGYG000088793:0.00087)0.512:0.00055)0.907:0.00055,(((MGYG000120920:0.00293,(MGYG000175546:0.00055,MGYG000067125:0.00055)0.985:0.00146)0.995:0.00199,((MGYG000186737:0.00055,((((((MGYG000011075:0.0,MGYG000200197:0.0,MGYG000247711:0.0,MGYG000089267:0.0,MGYG000114375:0.0):0.00055,MGYG000037455:0.00055)0.669:0.00055,(((MGYG000109227:0.0,MGYG000151326:0.0):0.00055,(MGYG000092832:0.00055,MGYG000115205:0.00055)0.731:0.00055)0.741:0.00055,(MGYG000037892:0.00089,MGYG000219041:0.00076)0.687:0.00055)0.000:0.00055)0.921:0.00055,(MGYG000238838:0.00055,MGYG000045834:0.00055)1.000:0.00055)0.000:0.00055,(MGYG000201887:0.00065,(MGYG000275044:0.00055,(MGYG000045197:0.0,MGYG000124302:0.0,MGYG000192506:0.0,MGYG000157930:0.0,MGYG000254719:0.0):0.00055)0.888:0.00055)0.000:0.00055)0.732:0.00055,MGYG000086714:0.00055)0.990:0.00112)0.998:0.00138,((MGYG000154230:0.00113,((MGYG000101298:0.0,MGYG000237943:0.0):0.00144,((MGYG000151599:0.0,MGYG000259165:0.0,MGYG000240747:0.0,MGYG000254344:0.0,MGYG000267364:0.0,MGYG000121450:0.0,MGYG000107821:0.0,MGYG000105943:0.0,MGYG000074323:0.0):0.00054,(MGYG000128176:0.0,MGYG000149205:0.0):0.00055)0.000:0.00055)0.956:0.00074)0.687:0.00050,(MGYG000039472:0.00205,((MGYG000180394:0.00055,MGYG000050150:0.00055)0.992:0.00122,MGYG000146805:0.00238)0.699:0.00055)0.893:0.00055)0.923:0.00062)0.525:0.00055)0.641:0.00055,((MGYG000080335:0.0,MGYG000085047:0.0):0.00285,MGYG000099109:0.01026)0.954:0.00150)0.749:0.00055)0.723:0.00055)0.918:0.00055)0.720:0.00055)0.885:0.00055,((MGYG000096125:0.00288,((MGYG000090098:0.00091,((MGYG000052684:0.0,MGYG000127807:0.0):0.00055,MGYG000007943:0.00055)0.999:0.00215)0.987:0.00130,((MGYG000135257:0.0,MGYG000105286:0.0):0.00098,MGYG000269426:0.00082)0.959:0.00113)0.801:0.00069)0.937:0.00065,((MGYG000141754:0.0,MGYG000240403:0.0):0.00156,(MGYG000189391:0.00053,((MGYG000059314:0.0,MGYG000149827:0.0):0.00055,(MGYG000250812:0.00055,((MGYG000284591:0.0,MGYG000055786:0.0,MGYG000015367:0.0,MGYG000209215:0.0,MGYG000117943:0.0,MGYG000235717:0.0,MGYG000216292:0.0,MGYG000108421:0.0):0.00055,MGYG000264736:0.00055)0.000:0.00055)0.718:0.00055)0.822:0.00055)1.000:0.00310)0.837:0.00051)0.642:0.00055)0.914:0.00054)0.893:0.00054)0.794:0.00055)0.744:0.00055)0.837:0.00055)0.565:0.00055,(((MGYG000275725:0.00088,((MGYG000266282:0.0,MGYG000164187:0.0):0.00363,(MGYG000234809:0.00236,(MGYG000177689:0.00154,MGYG000274535:0.01417)0.557:0.00055)0.657:0.00055)0.434:0.00055)0.816:0.00055,(((MGYG000263027:0.00120,(MGYG000274499:0.00055,(((MGYG000229360:0.0,MGYG000207788:0.0):0.00055,MGYG000077230:0.00109)0.837:0.00055,(MGYG000095859:0.00054,((MGYG000096774:0.00055,MGYG000218287:0.00055)0.994:0.00127,(MGYG000064761:0.00091,(MGYG000174304:0.0,MGYG000160974:0.0):0.00169)0.787:0.00055)0.972:0.00080)0.997:0.00118)0.959:0.00063)0.543:0.00055)0.873:0.00076,((MGYG000182674:0.00051,(MGYG000142870:0.00055,MGYG000094209:0.00055)1.000:0.00346)0.985:0.00103,(MGYG000221142:0.00055,((((MGYG000222532:0.0,MGYG000042536:0.0,MGYG000224067:0.0):0.00055,MGYG000051079:0.00055)0.000:0.00055,MGYG000057302:0.00055)0.160:0.00055,(MGYG000214146:0.00055,MGYG000076611:0.00055)0.556:0.00055)0.000:0.00055)0.984:0.00089)0.787:0.00054)0.989:0.00101,MGYG000065400:0.00246)0.975:0.00076)0.776:0.00055,(MGYG000146057:0.00414,(MGYG000032765:0.02222,((((MGYG000147551:0.00055,(MGYG000087679:0.00055,(MGYG000088693:0.00055,MGYG000117589:0.00055)0.993:0.00129)0.987:0.00172)1.000:0.01398,((((MGYG000280699:0.0,MGYG000029498:0.0):0.00055,(MGYG000095352:0.0,MGYG000177782:0.0,MGYG000068278:0.0):0.00055)0.884:0.00055,((MGYG000069585:0.0,MGYG000261192:0.0,MGYG000062888:0.0):0.00055,((MGYG000073212:0.0,MGYG000259743:0.0,MGYG000255695:0.0,MGYG000073901:0.0):0.00055,MGYG000239085:0.00077)0.731:0.00055)0.724:0.00055)0.996:0.00187,((MGYG000127869:0.0,MGYG000252335:0.0,MGYG000010264:0.0):0.00055,((MGYG000220989:0.0,MGYG000226558:0.0):0.00055,MGYG000250275:0.00055)0.883:0.00055)0.989:0.00137)0.945:0.00123)1.000:0.01295,(MGYG000102434:0.00181,MGYG000190417:0.00167)0.914:0.00121)1.000:0.02516,((((MGYG000001700:0.06489,((((MGYG000183299:0.0,MGYG000140750:0.0):0.00055,MGYG000027466:0.00136)0.961:0.00073,(MGYG000023658:0.00064,(MGYG000002477:0.00063,MGYG000005550:0.00103)0.906:0.00055)0.370:0.00055)1.000:0.01672,(MGYG000002534:0.00334,MGYG000102497:0.02389)1.000:0.01382)1.000:0.02069)1.000:0.01446,((MGYG000002535:0.06109,((MGYG000137091:0.00060,((MGYG000207668:0.00055,MGYG000133879:0.00055)0.947:0.00060,((MGYG000087094:0.0,MGYG000142553:0.0,MGYG000047318:0.0,MGYG000030621:0.0,MGYG000099970:0.0,MGYG000002816:0.0):0.00211,MGYG000201043:0.05569)0.958:0.00135)1.000:0.01643)1.000:0.07216,(((((((MGYG000176939:0.0,MGYG000153513:0.0):0.01579,MGYG000131015:0.02965)1.000:0.01497,(MGYG000201784:0.00055,(MGYG000272519:0.0,MGYG000009218:0.0):0.00055)0.979:0.00233)0.203:0.00098,(MGYG000043619:0.0,MGYG000104691:0.0,MGYG000108392:0.0,MGYG000225748:0.0,MGYG000190461:0.0,MGYG000009620:0.0,MGYG000015247:0.0,MGYG000101809:0.0,MGYG000023967:0.0):0.00451)0.974:0.00176,(((MGYG000141197:0.0,MGYG000168741:0.0,MGYG000026044:0.0,MGYG000286403:0.0):0.00055,MGYG000063641:0.00055)1.000:0.00466,(MGYG000048516:0.00392,((MGYG000054745:0.00283,((MGYG000261494:0.0,MGYG000256933:0.0,MGYG000244808:0.0):0.00055,MGYG000007310:0.00055)1.000:0.00263)0.932:0.00145,(((MGYG000234035:0.01542,MGYG000038947:0.00204)0.843:0.00153,(((MGYG000174559:0.00055,MGYG000227503:0.00055)1.000:0.00260,((MGYG000266624:0.00231,MGYG000182388:0.00223)0.181:0.00054,(((MGYG000056623:0.00055,MGYG000160939:0.00055)0.901:0.00055,(MGYG000240203:0.00054,(MGYG000180731:0.0,MGYG000012902:0.0):0.01956)0.880:0.00055)0.434:0.00054,(MGYG000042188:0.0,MGYG000225058:0.0,MGYG000041756:0.0,MGYG000242821:0.0,MGYG000064197:0.0,MGYG000084399:0.0):0.00055)1.000:0.01123)0.890:0.00050)0.831:0.00054,((MGYG000271399:0.00349,MGYG000257554:0.00227)0.644:0.00072,(MGYG000110765:0.00313,(MGYG000249117:0.00208,(MGYG000000108:0.00232,MGYG000275631:0.00243)0.973:0.00125)0.806:0.00054)0.912:0.00074)0.132:0.00054)0.776:0.00055)0.413:0.00059,(MGYG000070931:0.00354,((MGYG000114322:0.00055,((MGYG000275340:0.0,MGYG000283508:0.0):0.00055,MGYG000028334:0.00054)0.891:0.00055)1.000:0.00286,((MGYG000276582:0.0,MGYG000027673:0.0):0.00055,MGYG000174564:0.00063)1.000:0.00304)0.029:0.00064)0.854:0.00055)0.912:0.00071)0.838:0.00059)0.280:0.00055)0.696:0.00099)1.000:0.00974,(((MGYG000219750:0.04000,MGYG000001705:0.00055)1.000:0.00470,((MGYG000260794:0.0,MGYG000065457:0.0):0.00323,(MGYG000280153:0.0,MGYG000190615:0.0):0.00442)0.483:0.00141)0.520:0.00143,((MGYG000076610:0.0,MGYG000019102:0.0,MGYG000045925:0.0):0.00623,(((MGYG000012680:0.0,MGYG000006713:0.0):0.00178,(MGYG000016532:0.0,MGYG000083859:0.0):0.02234)0.986:0.00162,(MGYG000052129:0.00957,MGYG000269545:0.00838)0.869:0.00121)1.000:0.00421)0.491:0.00097)1.000:0.00575)1.000:0.00556,((MGYG000002495:0.01737,((MGYG000129670:0.00256,(MGYG000171144:0.0,MGYG000111064:0.0):0.00230)0.799:0.00055,((MGYG000217203:0.00153,((MGYG000228573:0.0,MGYG000229922:0.0):0.00055,MGYG000214685:0.00055)0.992:0.00122)0.779:0.00062,MGYG000188158:0.00199)0.003:0.00055)1.000:0.01237)0.956:0.00282,((MGYG000001317:0.0,MGYG000255435:0.0):0.01348,(MGYG000179779:0.00813,(MGYG000148999:0.00140,(MGYG000003372:0.00199,MGYG000227339:0.00160)0.271:0.00055)1.000:0.00762)1.000:0.00621)1.000:0.01641)0.276:0.00191)0.944:0.00584)1.000:0.03268)1.000:0.05790,(((MGYG000267608:0.00117,MGYG000125197:0.00160)0.000:0.00055,((MGYG000002494:0.00118,(MGYG000282915:0.01519,((MGYG000232361:0.0,MGYG000085599:0.0,MGYG000112225:0.0):0.00055,((MGYG000020495:0.0,MGYG000203504:0.0,MGYG000258060:0.0,MGYG000287423:0.0,MGYG000257335:0.0,MGYG000039141:0.0,MGYG000115752:0.0):0.00055,(MGYG000020113:0.0,MGYG000283025:0.0,MGYG000083862:0.0,MGYG000069161:0.0):0.00055)0.000:0.00055)0.847:0.00055)0.972:0.00085)0.774:0.00054,((MGYG000184080:0.0,MGYG000157407:0.0,MGYG000271547:0.0,MGYG000239633:0.0,MGYG000022316:0.0):0.00064,MGYG000200598:0.00103)0.781:0.00055)0.716:0.00055)1.000:0.03790,(MGYG000002496:0.02486,((MGYG000182791:0.0,MGYG000026495:0.0,MGYG000175569:0.0):0.01380,(MGYG000253925:0.00287,((((((MGYG000270621:0.00358,MGYG000271625:0.00259)0.975:0.00082,((MGYG000116282:0.00055,MGYG000247951:0.00055)0.761:0.00055,(MGYG000030456:0.00055,(MGYG000017098:0.0,MGYG000068768:0.0,MGYG000086576:0.0):0.00055)0.000:0.00055)1.000:0.00207)0.605:0.00056,(((MGYG000100419:0.00076,(MGYG000154533:0.0,MGYG000112681:0.0):0.00055)1.000:0.00285,((MGYG000070229:0.0,MGYG000142674:0.0,MGYG000118770:0.0,MGYG000280772:0.0):0.00055,(MGYG000072986:0.0,MGYG000261485:0.0):0.00055)1.000:0.00248)0.656:0.00055,((MGYG000033681:0.00346,(MGYG000134176:0.00055,MGYG000137323:0.00055)1.000:0.00552)0.797:0.00078,((MGYG000233677:0.00055,MGYG000122266:0.00050)1.000:0.00390,(MGYG000070093:0.00055,MGYG000044773:0.00055)0.999:0.00232)0.991:0.00155)0.672:0.00055)0.926:0.00055)0.588:0.00055,(((((MGYG000234085:0.05071,(MGYG000048320:0.00055,((MGYG000148700:0.0,MGYG000039570:0.0):0.00055,MGYG000142529:0.00055)0.754:0.00055)0.798:0.00055)0.868:0.00054,(MGYG000091778:0.0,MGYG000018741:0.0,MGYG000058546:0.0):0.00055)0.993:0.00135,(MGYG000282664:0.00055,MGYG000202984:0.00055)0.928:0.00062)1.000:0.00248,MGYG000118977:0.00220)0.483:0.00071,(((MGYG000155152:0.00092,((((MGYG000161712:0.00694,MGYG000038931:0.00055)1.000:0.01273,MGYG000076831:0.00055)0.000:0.00055,MGYG000285642:0.00054)0.788:0.00055,(MGYG000068190:0.0,MGYG000030005:0.0):0.00055)0.902:0.00054)0.593:0.00055,(((((MGYG000192389:0.0,MGYG000168288:0.0,MGYG000222138:0.0,MGYG000186880:0.0,MGYG000019790:0.0,MGYG000009033:0.0,MGYG000102276:0.0,MGYG000114530:0.0,MGYG000253885:0.0,MGYG000064257:0.0,MGYG000197491:0.0,MGYG000148352:0.0):0.00055,((MGYG000037175:0.0,MGYG000163008:0.0):0.00055,MGYG000078600:0.00055)0.922:0.00055)0.000:0.00055,(MGYG000242115:0.00055,MGYG000113520:0.00055)0.000:0.00055)0.791:0.00055,MGYG000032167:0.00055)0.000:0.00055,((MGYG000285799:0.00055,(MGYG000067986:0.0,MGYG000250121:0.0,MGYG000246809:0.0,MGYG000198889:0.0,MGYG000038777:0.0,MGYG000040427:0.0,MGYG000253041:0.0,MGYG000149855:0.0,MGYG000220720:0.0,MGYG000250255:0.0,MGYG000267217:0.0):0.00055)0.898:0.00055,((MGYG000140402:0.0,MGYG000156515:0.0,MGYG000106508:0.0,MGYG000093942:0.0,MGYG000135597:0.0,MGYG000058060:0.0,MGYG000047220:0.0,MGYG000246310:0.0,MGYG000231337:0.0,MGYG000008483:0.0,MGYG000163404:0.0,MGYG000237458:0.0,MGYG000057881:0.0,MGYG000027057:0.0,MGYG000261269:0.0,MGYG000232461:0.0,MGYG000132775:0.0,MGYG000094210:0.0,MGYG000204128:0.0,MGYG000193177:0.0,MGYG000102457:0.0,MGYG000019314:0.0,MGYG000071967:0.0,MGYG000015592:0.0,MGYG000281933:0.0,MGYG000132538:0.0,MGYG000022750:0.0,MGYG000194836:0.0,MGYG000166952:0.0,MGYG000187143:0.0,MGYG000153421:0.0,MGYG000135350:0.0,MGYG000099103:0.0,MGYG000123748:0.0,MGYG000275738:0.0,MGYG000168289:0.0,MGYG000283864:0.0,MGYG000178046:0.0,MGYG000232135:0.0,MGYG000031186:0.0,MGYG000239040:0.0,MGYG000220450:0.0,MGYG000216234:0.0,MGYG000013354:0.0,MGYG000088364:0.0,MGYG000160861:0.0,MGYG000155688:0.0,MGYG000213149:0.0,MGYG000015373:0.0,MGYG000026402:0.0,MGYG000127002:0.0,MGYG000128192:0.0,MGYG000011633:0.0,MGYG000173549:0.0,MGYG000142136:0.0,MGYG000061402:0.0,MGYG000125764:0.0,MGYG000219653:0.0,MGYG000114493:0.0,MGYG000220312:0.0,MGYG000058731:0.0,MGYG000185751:0.0,MGYG000091141:0.0,MGYG000277509:0.0):0.00055,MGYG000261157:0.00387)0.000:0.00055)0.863:0.00055)0.752:0.00055)0.000:0.00054,MGYG000272178:0.00055)1.000:0.00248)0.833:0.00066)0.914:0.00050,(((((MGYG000189770:0.00274,(MGYG000189983:0.00345,(((MGYG000208678:0.00055,MGYG000034397:0.00055)0.978:0.00106,(MGYG000017278:0.00055,MGYG000220887:0.00055)0.972:0.00088)0.921:0.00099,((MGYG000070614:0.0,MGYG000139070:0.0,MGYG000234129:0.0):0.00181,(MGYG000219515:0.00101,(MGYG000278699:0.00088,MGYG000016970:0.00055)0.986:0.00120)0.963:0.00122)0.406:0.00055)0.783:0.00064)0.890:0.00060)0.858:0.00054,MGYG000245393:0.00615)0.866:0.00053,((MGYG000094980:0.00129,((MGYG000185510:0.00055,((MGYG000017823:0.00176,MGYG000127649:0.00055)1.000:0.00054,(MGYG000273226:0.00055,MGYG000204005:0.00055)0.838:0.00055)0.078:0.00055)0.363:0.00055,MGYG000087524:0.00055)0.857:0.00055)0.996:0.00146,(MGYG000107475:0.00055,((MGYG000035556:0.00055,MGYG000203362:0.00055)0.000:0.00055,((MGYG000055911:0.0,MGYG000023979:0.0,MGYG000233344:0.0,MGYG000256699:0.0,MGYG000288102:0.0,MGYG000172561:0.0,MGYG000077036:0.0,MGYG000173430:0.0,MGYG000157433:0.0,MGYG000026569:0.0,MGYG000134615:0.0,MGYG000240045:0.0,MGYG000104875:0.0,MGYG000037945:0.0,MGYG000266574:0.0,MGYG000237529:0.0):0.00055,(MGYG000218304:0.00055,MGYG000074885:0.00055)0.000:0.00055)0.000:0.00055)0.000:0.00055)1.000:0.00274)0.922:0.00055)0.515:0.00055,((MGYG000253279:0.00168,(MGYG000162794:0.00055,MGYG000244319:0.00055)0.999:0.00184)0.904:0.00055,((MGYG000098715:0.0,MGYG000273390:0.0):0.00315,((MGYG000244346:0.00055,((MGYG000069209:0.00055,(MGYG000013217:0.0,MGYG000204426:0.0,MGYG000123980:0.0,MGYG000284211:0.0,MGYG000110676:0.0,MGYG000041637:0.0,MGYG000182505:0.0,MGYG000058458:0.0,MGYG000133586:0.0,MGYG000081485:0.0,MGYG000009045:0.0,MGYG000073651:0.0,MGYG000262462:0.0,MGYG000051203:0.0,MGYG000102559:0.0,MGYG000067105:0.0,MGYG000188818:0.0,MGYG000191737:0.0,MGYG000262669:0.0,MGYG000274600:0.0,MGYG000123440:0.0,MGYG000154502:0.0,MGYG000167747:0.0,MGYG000229684:0.0,MGYG000167429:0.0,MGYG000246261:0.0,MGYG000188483:0.0):0.00055)0.000:0.00055,((MGYG000099715:0.0,MGYG000254709:0.0,MGYG000157220:0.0,MGYG000276480:0.0,MGYG000040429:0.0,MGYG000147864:0.0,MGYG000144883:0.0,MGYG000227004:0.0,MGYG000020293:0.0,MGYG000251411:0.0,MGYG000021306:0.0,MGYG000243183:0.0,MGYG000025474:0.0,MGYG000164163:0.0,MGYG000279285:0.0,MGYG000246058:0.0,MGYG000216784:0.0,MGYG000242836:0.0,MGYG000264243:0.0,MGYG000248446:0.0,MGYG000158430:0.0,MGYG000148997:0.0,MGYG000087604:0.0,MGYG000229022:0.0,MGYG000012096:0.0,MGYG000059884:0.0,MGYG000226860:0.0,MGYG000036662:0.0,MGYG000217818:0.0,MGYG000281002:0.0,MGYG000027350:0.0,MGYG000022040:0.0,MGYG000281959:0.0,MGYG000029793:0.0,MGYG000052074:0.0,MGYG000109774:0.0,MGYG000227701:0.0,MGYG000191851:0.0,MGYG000194766:0.0,MGYG000239159:0.0,MGYG000149374:0.0,MGYG000202109:0.0,MGYG000111117:0.0,MGYG000019484:0.0,MGYG000057490:0.0,MGYG000188569:0.0,MGYG000280264:0.0,MGYG000105313:0.0,MGYG000074328:0.0,MGYG000156024:0.0,MGYG000256153:0.0,MGYG000080181:0.0,MGYG000120767:0.0,MGYG000040705:0.0,MGYG000139307:0.0,MGYG000037661:0.0,MGYG000016476:0.0,MGYG000222561:0.0,MGYG000163287:0.0,MGYG000289034:0.0,MGYG000164934:0.0,MGYG000251388:0.0,MGYG000249237:0.0,MGYG000026794:0.0,MGYG000271100:0.0,MGYG000082518:0.0,MGYG000039854:0.0,MGYG000063923:0.0,MGYG000172952:0.0,MGYG000240025:0.0,MGYG000023019:0.0,MGYG000137148:0.0,MGYG000185548:0.0,MGYG000148363:0.0,MGYG000158264:0.0,MGYG000171547:0.0,MGYG000285809:0.0,MGYG000279284:0.0,MGYG000182517:0.0,MGYG000210247:0.0,MGYG000149387:0.0,MGYG000133122:0.0,MGYG000199230:0.0,MGYG000203004:0.0,MGYG000266633:0.0,MGYG000049865:0.0):0.00055,MGYG000022334:0.00055)0.000:0.00055)0.751:0.00055)0.999:0.00191,(MGYG000251835:0.00284,MGYG000274626:0.00278)0.909:0.00093)0.703:0.00055)0.860:0.00055)0.850:0.00054)0.938:0.00053,(((((((MGYG000142939:0.00055,MGYG000057583:0.00055)0.367:0.00055,(MGYG000041510:0.00055,(MGYG000198075:0.0,MGYG000197225:0.0):0.00055)0.915:0.00055)0.000:0.00055,((MGYG000037043:0.0,MGYG000081729:0.0,MGYG000181510:0.0,MGYG000130320:0.0,MGYG000073333:0.0,MGYG000256912:0.0,MGYG000075436:0.0,MGYG000241618:0.0,MGYG000277333:0.0,MGYG000068933:0.0,MGYG000280551:0.0,MGYG000263187:0.0,MGYG000280381:0.0,MGYG000278818:0.0,MGYG000046582:0.0,MGYG000187493:0.0,MGYG000247301:0.0,MGYG000232488:0.0,MGYG000206436:0.0,MGYG000262737:0.0,MGYG000028827:0.0,MGYG000276901:0.0,MGYG000160821:0.0,MGYG000280396:0.0,MGYG000128964:0.0,MGYG000170281:0.0,MGYG000283344:0.0,MGYG000172287:0.0,MGYG000057630:0.0):0.00055,MGYG000074120:0.00055)0.974:0.00055)0.902:0.00055,(MGYG000062246:0.0,MGYG000218733:0.0):0.00055)0.000:0.00055,(((MGYG000098654:0.0,MGYG000007766:0.0,MGYG000069545:0.0):0.00055,(((MGYG000092204:0.00055,MGYG000167446:0.00055)0.773:0.00055,((MGYG000045306:0.00055,(((MGYG000045853:0.00055,(MGYG000254058:0.0,MGYG000243359:0.0):0.00055)0.769:0.00055,(((MGYG000236727:0.0,MGYG000027170:0.0,MGYG000157409:0.0,MGYG000180855:0.0):0.00055,(MGYG000145603:0.0,MGYG000192862:0.0,MGYG000045231:0.0,MGYG000093964:0.0):0.00055)0.843:0.00055,(((MGYG000278501:0.00607,MGYG000248108:0.00242)0.949:0.00052,(MGYG000233541:0.00055,MGYG000250648:0.00252)0.948:0.00054)1.000:0.02899,(MGYG000116377:0.00055,(MGYG000041865:0.00423,((MGYG000063201:0.00185,(MGYG000009502:0.00220,MGYG000010579:0.00319)1.000:0.00582)0.298:0.00055,MGYG000244487:0.00842)1.000:0.00052)0.881:0.00240)0.944:0.00054)0.953:0.00055)0.000:0.00055)0.557:0.00055,(MGYG000237904:0.0,MGYG000105461:0.0,MGYG000013062:0.0,MGYG000097761:0.0,MGYG000200382:0.0,MGYG000152972:0.0,MGYG000074541:0.0):0.00055)0.000:0.00055)0.000:0.00055,(MGYG000150404:0.00542,(MGYG000287210:0.00081,((((MGYG000040353:0.00055,MGYG000140896:0.00266)0.999:0.00055,MGYG000237453:0.00244)0.602:0.00054,MGYG000129101:0.00055)0.987:0.00054,MGYG000109334:0.00174)0.875:0.00133)0.947:0.00170)0.999:0.00055)0.517:0.00055)0.490:0.00055,(MGYG000214680:0.0,MGYG000021310:0.0,MGYG000010176:0.0,MGYG000259259:0.0,MGYG000080131:0.0,MGYG000161624:0.0,MGYG000079174:0.0,MGYG000151349:0.0,MGYG000107643:0.0,MGYG000244466:0.0,MGYG000150189:0.0,MGYG000246999:0.0,MGYG000189994:0.0,MGYG000263677:0.0,MGYG000078993:0.0,MGYG000074081:0.0,MGYG000067958:0.0,MGYG000095291:0.0,MGYG000136296:0.0,MGYG000097059:0.0,MGYG000252262:0.0):0.00055)0.000:0.00055)0.000:0.00055,(MGYG000159405:0.0,MGYG000228975:0.0):0.00055)0.000:0.00055)0.000:0.00055,((MGYG000082645:0.00311,(MGYG000173844:0.00058,MGYG000024657:0.00093)0.887:0.00160)0.985:0.00095,MGYG000269260:0.00885)0.000:0.00055)0.993:0.00129,(MGYG000251908:0.00174,(((((MGYG000081828:0.0,MGYG000185048:0.0,MGYG000254988:0.0,MGYG000151067:0.0,MGYG000045027:0.0,MGYG000114216:0.0,MGYG000178354:0.0,MGYG000042272:0.0,MGYG000253605:0.0,MGYG000013135:0.0,MGYG000250551:0.0,MGYG000042133:0.0,MGYG000257695:0.0,MGYG000121509:0.0,MGYG000060993:0.0,MGYG000211140:0.0,MGYG000163721:0.0):0.00055,(MGYG000156735:0.00055,MGYG000245667:0.00055)1.000:0.00055)0.000:0.00055,MGYG000055452:0.00055)0.176:0.00055,MGYG000259339:0.00055)0.846:0.00054,MGYG000007601:0.00438)0.998:0.00209)0.967:0.00102)0.747:0.00055)0.881:0.00055)0.926:0.00054,((((((MGYG000079625:0.01983,(MGYG000133859:0.00262,MGYG000232710:0.00692)0.926:0.00149)0.997:0.00228,((MGYG000053145:0.0,MGYG000272173:0.0):0.00055,(MGYG000018995:0.00055,MGYG000201433:0.00055)0.720:0.00055)0.853:0.00055)0.740:0.00054,(MGYG000114330:0.0,MGYG000007873:0.0):0.00055)1.000:0.02323,((MGYG000166105:0.00055,(((MGYG000036255:0.00097,((MGYG000112620:0.00055,MGYG000258811:0.00055)0.832:0.00055,MGYG000012900:0.00055)0.423:0.00055)0.899:0.00055,MGYG000224087:0.00055)0.888:0.00055,MGYG000044226:0.00055)0.882:0.00055)0.393:0.00055,((MGYG000182658:0.00055,MGYG000221819:0.00055)0.833:0.00055,(MGYG000231050:0.00055,MGYG000186255:0.00055)0.916:0.00055)0.809:0.00055)0.945:0.00054)0.866:0.00053,MGYG000191982:0.00052)1.000:0.00274,((MGYG000196409:0.00415,((MGYG000236105:0.0,MGYG000023232:0.0,MGYG000226931:0.0):0.00307,(MGYG000002366:0.00055,((MGYG000035083:0.0,MGYG000187241:0.0,MGYG000011952:0.0):0.00055,MGYG000111161:0.00064)0.000:0.00055)1.000:0.00241)0.913:0.00076)0.651:0.00055,MGYG000010685:0.00150)0.875:0.00060)0.704:0.00054)0.478:0.00051)1.000:0.00528)1.000:0.04081)1.000:0.05474)0.932:0.01083)0.241:0.00570)1.000:0.01856,((((MGYG000001426:0.05081,(MGYG000003377:0.05653,((MGYG000002904:0.00208,(MGYG000164860:0.0,MGYG000138388:0.0):0.00087)1.000:0.00614,((MGYG000126336:0.0,MGYG000100466:0.0,MGYG000270908:0.0):0.00200,MGYG000002521:0.00118)1.000:0.00898)1.000:0.03420)0.999:0.01766)1.000:0.04328,(MGYG000003360:0.05511,(MGYG000003365.1:0.00954,(MGYG000003390:0.0,MGYG000273493:0.0):0.00783)1.000:0.07782)1.000:0.02082)1.000:0.01782,(((((MGYG000051492:0.0,MGYG000156657:0.0):0.00052,MGYG000002460:0.00410)1.000:0.04018,((MGYG000125454:0.00054,MGYG000002484:0.00055)1.000:0.00441,((MGYG000230339:0.0,MGYG000213471:0.0):0.00134,(MGYG000215669:0.00055,((MGYG000230343:0.0,MGYG000136834:0.0,MGYG000210553:0.0,MGYG000014830:0.0,MGYG000141721:0.0):0.00055,((MGYG000149741:0.00055,MGYG000253910:0.00055)0.763:0.00055,MGYG000243925:0.00055)0.000:0.00055)0.791:0.00055)0.981:0.00089)0.816:0.00121)1.000:0.01591)1.000:0.06431,(MGYG000001445:0.15930,(MGYG000262249:0.00519,(MGYG000001266:0.00115,MGYG000105988:0.00266)1.000:0.01097)1.000:0.16561)0.042:0.02252)1.000:0.03422,(MGYG000003395:0.12067,(MGYG000256031:0.08755,(((MGYG000271805:0.0,MGYG000242534:0.0,MGYG000055501:0.0):0.00310,((MGYG000244907:0.00055,MGYG000075726:0.00055)0.991:0.00102,(MGYG000110570:0.00055,MGYG000138706:0.00055)0.998:0.00172)0.975:0.00167)1.000:0.01087,(MGYG000002491:0.10479,((MGYG000030438:0.0,MGYG000000110:0.0):0.04849,(MGYG000165381:0.00150,(MGYG000081072:0.02343,MGYG000003358:0.00055)0.998:0.00226)1.000:0.03206)0.998:0.01305)0.985:0.00797)1.000:0.03594)1.000:0.07983)1.000:0.02670)0.716:0.01201)0.997:0.01282,(((((MGYG000005339:0.00096,((MGYG000204403:0.0,MGYG000251135:0.0):0.00126,MGYG000000015:0.01968)0.983:0.00130)1.000:0.00923,(((((MGYG000253677:0.0,MGYG000067536:0.0):0.00468,(((MGYG000234023:0.00147,((((((((MGYG000179417:0.0,MGYG000289131:0.0):0.00071,(MGYG000215522:0.00083,MGYG000218338:0.00085)0.522:0.00055)0.883:0.00055,MGYG000252860:0.00055)0.768:0.00055,((MGYG000038024:0.00053,(((MGYG000039615:0.0,MGYG000283743:0.0,MGYG000264171:0.0,MGYG000113258:0.0,MGYG000181413:0.0,MGYG000243218:0.0):0.00054,(((((MGYG000094611:0.0,MGYG000158372:0.0,MGYG000098339:0.0,MGYG000188129:0.0,MGYG000050068:0.0,MGYG000250231:0.0,MGYG000285074:0.0,MGYG000127278:0.0,MGYG000146218:0.0,MGYG000070465:0.0,MGYG000013238:0.0,MGYG000250673:0.0):0.00055,(MGYG000158993:0.0,MGYG000063395:0.0):0.00055)0.361:0.00055,MGYG000198600:0.00055)0.000:0.00055,(MGYG000168322:0.00065,((MGYG000241733:0.0,MGYG000258320:0.0):0.00216,MGYG000071655:0.00488)0.988:0.00431)0.858:0.00055)0.000:0.00055,(MGYG000127908:0.00055,MGYG000142666:0.00055)0.315:0.00055)0.974:0.00073)0.105:0.00055,(MGYG000016146:0.00055,MGYG000107026:0.00055)0.974:0.00090)0.708:0.00053)0.927:0.00055,MGYG000133265:0.00055)0.763:0.00055)0.806:0.00055,(MGYG000088435:0.0,MGYG000218251:0.0):0.00385)0.881:0.00055,MGYG000095976:0.00051)0.574:0.00055,((MGYG000118764:0.00143,MGYG000098695:0.00066)0.944:0.00055,(((MGYG000193591:0.00077,(MGYG000151309:0.0,MGYG000002504:0.0,MGYG000190628:0.0):0.00103)0.433:0.00055,((MGYG000154842:0.00055,MGYG000268347:0.00055)0.961:0.00054,((MGYG000012296:0.0,MGYG000019209:0.0,MGYG000279154:0.0,MGYG000239668:0.0,MGYG000157655:0.0):0.00055,(MGYG000252840:0.0,MGYG000283967:0.0,MGYG000057095:0.0,MGYG000156209:0.0,MGYG000086548:0.0):0.00055)0.983:0.00089)0.860:0.00055)0.385:0.00055,(((MGYG000032653:0.0,MGYG000247036:0.0):0.00055,MGYG000262442:0.00064)0.986:0.00090,MGYG000157945:0.00077)0.771:0.00055)0.883:0.00055)0.779:0.00055)0.966:0.00073,((MGYG000225055:0.0,MGYG000036977:0.0):0.00054,(MGYG000066527:0.0,MGYG000057308:0.0,MGYG000023243:0.0,MGYG000005035:0.0,MGYG000137340:0.0,MGYG000015517:0.0,MGYG000107364:0.0):0.00055)0.992:0.00129)0.332:0.00053)0.443:0.00055,(((MGYG000069131:0.00055,MGYG000178205:0.00055)0.731:0.00055,(MGYG000191376:0.0,MGYG000164147:0.0,MGYG000264970:0.0,MGYG000264384:0.0,MGYG000180849:0.0,MGYG000199273:0.0,MGYG000134331:0.0,MGYG000197220:0.0):0.00055)0.000:0.00055,MGYG000283686:0.00055)0.969:0.00084)0.414:0.00055,((MGYG000105932:0.00118,((MGYG000182796:0.00141,(((MGYG000131715:0.00055,MGYG000114399:0.00055)0.874:0.00055,((MGYG000060346:0.0,MGYG000198314:0.0):0.00075,(MGYG000119412:0.00069,(MGYG000026045:0.00124,MGYG000245013:0.00096)0.370:0.00055)0.956:0.00059)0.450:0.00055)0.520:0.00055,((MGYG000190730:0.0,MGYG000285972:0.0):0.00074,(MGYG000066999:0.00055,MGYG000124323:0.00055)0.948:0.00053)0.933:0.00053)0.765:0.00055)0.761:0.00055,((MGYG000219279:0.00055,MGYG000105025:0.00055)0.996:0.00103,((MGYG000276421:0.0,MGYG000116164:0.0,MGYG000084339:0.0,MGYG000009593:0.0,MGYG000060311:0.0,MGYG000058061:0.0,MGYG000236157:0.0,MGYG000235423:0.0,MGYG000150819:0.0,MGYG000228122:0.0,MGYG000211611:0.0,MGYG000112166:0.0,MGYG000179986:0.0,MGYG000103497:0.0,MGYG000278557:0.0,MGYG000275912:0.0,MGYG000190176:0.0,MGYG000278300:0.0,MGYG000069451:0.0,MGYG000209726:0.0,MGYG000092132:0.0):0.00063,MGYG000075981:0.00055)0.969:0.00077)0.773:0.00055)0.327:0.00055)0.760:0.00055,(MGYG000216800:0.00076,MGYG000178267:0.00055)0.994:0.00117)0.868:0.00055)0.721:0.00055)0.674:0.00132,((MGYG000055633:0.01120,(MGYG000114231:0.00218,(MGYG000041943:0.00055,MGYG000051852:0.07284)0.355:0.00063)1.000:0.00761)1.000:0.01548,((((((((((MGYG000009802:0.0,MGYG000037531:0.0,MGYG000025268:0.0,MGYG000165761:0.0,MGYG000104611:0.0):0.00055,(MGYG000098272:0.00064,(MGYG000056382:0.0,MGYG000063141:0.0):0.00055)0.000:0.00055)0.951:0.00065,MGYG000070233:0.01834)0.940:0.00055,MGYG000010015:0.00055)0.793:0.00055,((MGYG000142389:0.0,MGYG000201497:0.0,MGYG000221686:0.0,MGYG000207035:0.0,MGYG000183112:0.0,MGYG000249188:0.0,MGYG000088671:0.0):0.00055,MGYG000152241:0.00055)0.957:0.00064)0.796:0.00055,(MGYG000172028:0.00055,MGYG000280913:0.00054)0.974:0.00070)0.813:0.00055,(((MGYG000006461:0.00064,(MGYG000063846:0.00055,MGYG000182098:0.00054)0.994:0.00114)0.000:0.00055,((MGYG000255326:0.0,MGYG000224372:0.0,MGYG000184511:0.0,MGYG000274861:0.0,MGYG000168046:0.0):0.00055,(MGYG000013891:0.0,MGYG000225980:0.0):0.00055)0.895:0.00054)0.743:0.00055,((MGYG000191866:0.00064,MGYG000251871:0.00055)0.967:0.00064,(MGYG000009062:0.00055,(((MGYG000258533:0.0,MGYG000097029:0.0,MGYG000152825:0.0,MGYG000177648:0.0,MGYG000069860:0.0,MGYG000271917:0.0,MGYG000082902:0.0):0.00055,((MGYG000252204:0.0,MGYG000088397:0.0,MGYG000111471:0.0,MGYG000189651:0.0,MGYG000190939:0.0,MGYG000101684:0.0,MGYG000116410:0.0):0.00055,MGYG000279531:0.00055)0.734:0.00055)0.918:0.00055,MGYG000137162:0.00055)0.000:0.00055)0.998:0.00132)0.831:0.00055)0.926:0.00055)0.000:0.00050,(((MGYG000107913:0.00055,MGYG000241178:0.00055)0.862:0.00053,(MGYG000104510:0.0,MGYG000288140:0.0,MGYG000232895:0.0,MGYG000221932:0.0):0.00055)0.974:0.00077,MGYG000139914:0.00077)0.000:0.00055)0.910:0.00055,(MGYG000253270:0.00311,MGYG000214528:0.03135)1.000:0.01429)0.915:0.00055,(((MGYG000233685:0.01370,(MGYG000040823:0.05589,(MGYG000266030:0.00752,MGYG000194436:0.04065)1.000:0.01108)1.000:0.03585)1.000:0.05460,((MGYG000017729:0.00055,MGYG000064865:0.00055)0.000:0.00055,(MGYG000104813:0.00079,((MGYG000063094:0.0,MGYG000249154:0.0):0.00055,(MGYG000259548:0.00136,MGYG000081531:0.00807)1.000:0.00055)0.000:0.00055)0.621:0.00055)0.924:0.00054)0.879:0.00055,(MGYG000051718:0.02181,MGYG000051183:0.05251)0.174:0.00327)0.534:0.00059)0.877:0.00213)0.551:0.00085)0.996:0.00383,MGYG000000019:0.01119)1.000:0.00841,((((MGYG000284180:0.01442,((MGYG000007781:0.00055,MGYG000002503:0.00103)0.000:0.00055,(MGYG000229879:0.00055,((MGYG000143639:0.0,MGYG000154868:0.0):0.00096,MGYG000006212:0.00110)0.814:0.00055)0.851:0.00055)0.906:0.00054)1.000:0.01208,(((MGYG000058251:0.0,MGYG000241138:0.0):0.00104,MGYG000287891:0.00103)0.893:0.00054,((((MGYG000159914:0.00055,MGYG000152055:0.00055)0.960:0.00066,(MGYG000002500:0.00064,(MGYG000207023:0.0,MGYG000236147:0.0):0.00077)0.948:0.00055)0.145:0.00055,(((MGYG000120180:0.00124,MGYG000039594:0.00056)0.864:0.00055,((MGYG000284187:0.00843,MGYG000189501:0.00055)0.937:0.00055,(MGYG000173932:0.0,MGYG000040775:0.0):0.00055)0.808:0.00055)0.690:0.00055,MGYG000234935:0.00085)0.858:0.00055)0.889:0.00055,MGYG000222120:0.00131)0.998:0.00192)1.000:0.01209)0.983:0.00303,((MGYG000085367:0.00077,((MGYG000167986:0.00125,((MGYG000176662:0.00203,(MGYG000118856:0.00076,MGYG000161917:0.00090)0.762:0.00055)0.891:0.00055,(MGYG000154100:0.00055,MGYG000138269:0.00055)0.988:0.00089)0.970:0.00069)0.688:0.00055,MGYG000002498:0.00055)0.299:0.00055)1.000:0.00939,(((((MGYG000081191:0.0,MGYG000102710:0.0,MGYG000095052:0.0,MGYG000174431:0.0,MGYG000198380:0.0):0.00107,MGYG000182834:0.00157)0.993:0.00155,((MGYG000014506:0.00109,(((MGYG000002519:0.00269,((MGYG000213872:0.0,MGYG000092574:0.0):0.00108,MGYG000251663:0.00140)0.647:0.00079)0.393:0.00055,(MGYG000110940:0.00055,MGYG000074499:0.00055)0.995:0.00120)0.994:0.00137,MGYG000113769:0.00180)0.339:0.00053)0.944:0.00063,(((MGYG000095786:0.0,MGYG000009850:0.0,MGYG000023903:0.0):0.00185,((((MGYG000083369:0.0,MGYG000218401:0.0):0.00055,MGYG000206444:0.00069)0.833:0.00055,MGYG000283058:0.00055)0.000:0.00055,MGYG000284893:0.00055)0.997:0.00147)0.486:0.00055,(MGYG000171147:0.00187,(MGYG000059970:0.0,MGYG000268895:0.0):0.00237)0.394:0.00055)0.974:0.00111)0.777:0.00080)0.998:0.00285,((MGYG000002502:0.00529,(MGYG000099317:0.00124,MGYG000126316:0.00086)1.000:0.00521)0.999:0.00428,(MGYG000110716:0.00324,((MGYG000000235:0.00055,MGYG000048633:0.00055)0.981:0.00080,((MGYG000046190:0.0,MGYG000218857:0.0,MGYG000153301:0.0):0.00073,(((MGYG000228033:0.0,MGYG000071860:0.0):0.00055,(MGYG000287833:0.00054,MGYG000142519:0.00055)0.000:0.00055)0.986:0.00089,((MGYG000263208:0.00089,MGYG000005915:0.00103)0.909:0.00055,(((MGYG000009746:0.0,MGYG000229363:0.0,MGYG000104605:0.0,MGYG000191036:0.0):0.00055,MGYG000213177:0.00055)0.000:0.00055,((MGYG000160475:0.0,MGYG000081164:0.0,MGYG000279475:0.0):0.00055,(MGYG000144218:0.0,MGYG000277574:0.0):0.02018)0.721:0.00055)0.909:0.00055)0.819:0.00055)0.759:0.00055)0.907:0.00055)1.000:0.00263)1.000:0.00716)0.990:0.00318)0.976:0.00231,(((MGYG000183912:0.00133,(MGYG000105834:0.00055,MGYG000214268:0.00103)0.880:0.00055)1.000:0.00245,(((MGYG000117285:0.00055,((MGYG000224553:0.0,MGYG000272317:0.0,MGYG000170991:0.0):0.00055,(MGYG000259646:0.0,MGYG000145206:0.0):0.00055)0.000:0.00055)0.958:0.00070,(((((MGYG000146751:0.0,MGYG000250051:0.0,MGYG000096918:0.0,MGYG000105432:0.0):0.00053,MGYG000206797:0.00055)0.969:0.00076,((((MGYG000002499:0.00057,((MGYG000067741:0.0,MGYG000223440:0.0):0.00054,MGYG000238281:0.00063)0.908:0.00055)0.434:0.00055,((MGYG000048430:0.00118,MGYG000167018:0.00131)0.892:0.00055,((MGYG000257609:0.0,MGYG000252537:0.0):0.00055,MGYG000112257:0.00055)0.893:0.00055)0.439:0.00055)0.884:0.00055,((((MGYG000101363:0.00055,MGYG000075312:0.00055)0.904:0.00055,(((MGYG000165652:0.0,MGYG000219526:0.0,MGYG000054013:0.0):0.00090,MGYG000264654:0.00076)0.818:0.00055,(MGYG000263844:0.00089,MGYG000122688:0.00076)0.899:0.00055)0.796:0.00055)0.786:0.00055,(MGYG000102054:0.00063,(MGYG000126297:0.00055,MGYG000273198:0.00055)0.942:0.00055)0.941:0.00055)0.775:0.00055,(MGYG000174478:0.00055,MGYG000127472:0.00077)0.800:0.00055)0.828:0.00055)0.373:0.00055,((MGYG000070083:0.00055,(MGYG000199330:0.0,MGYG000012385:0.0,MGYG000016898:0.0):0.00055)0.941:0.00055,(MGYG000129321:0.0,MGYG000145393:0.0):0.00055)0.886:0.00055)0.823:0.00055)0.892:0.00055,MGYG000140753:0.00078)0.510:0.00055,(MGYG000275722:0.01225,MGYG000152517:0.01890)1.000:0.00538)0.762:0.00055)0.411:0.00062,MGYG000172021:0.01925)1.000:0.00278)0.986:0.00178,MGYG000002501:0.00354)0.798:0.00188)0.985:0.00251)0.933:0.00240)0.703:0.00223,(((MGYG000243923:0.0,MGYG000191960:0.0):0.01435,(MGYG000133972:0.00087,MGYG000076671:0.00061)1.000:0.01111)0.897:0.00407,(MGYG000128189:0.00156,(MGYG000027116:0.0,MGYG000289237:0.0):0.00520)1.000:0.02128)1.000:0.02056)0.999:0.00690)0.978:0.00478)0.959:0.00599,(MGYG000104746:0.0,MGYG000001318:0.0):0.02298)1.000:0.02334,MGYG000001536:0.04783)0.628:0.01112,(MGYG000110735:0.0,MGYG000003187:0.0):0.06476)1.000:0.02731)1.000:0.02347)1.000:0.03870,(((((MGYG000273253:0.00055,MGYG000120459:0.00055)0.820:0.00055,(MGYG000233128:0.00055,(MGYG000246398:0.00055,(MGYG000229813:0.00055,(MGYG000170528:0.00055,MGYG000033914:0.00055)0.758:0.00055)0.815:0.00055)0.000:0.00055)0.720:0.00055)1.000:0.00297,((((MGYG000085265:0.0,MGYG000099974:0.0):0.00055,MGYG000219729:0.00055)0.990:0.00109,(MGYG000024080:0.00129,(MGYG000227656:0.00055,(MGYG000121849:0.00055,((MGYG000114874:0.0,MGYG000010117:0.0):0.00055,(MGYG000036027:0.0,MGYG000158668:0.0,MGYG000075958:0.0):0.00055)0.643:0.00055)0.904:0.00055)0.946:0.00055)0.991:0.00124)0.444:0.00055,(MGYG000253686:0.03605,MGYG000210581:0.04111)0.000:0.01548)0.875:0.00085)0.000:0.00054,(((MGYG000017881:0.0,MGYG000074224:0.0,MGYG000281600:0.0):0.00055,(MGYG000033477:0.00055,MGYG000052771:0.00055)0.757:0.00055)0.883:0.00054,((MGYG000084844:0.00076,(MGYG000029591:0.00055,MGYG000064472:0.00055)0.000:0.00055)0.934:0.00055,(MGYG000240443:0.00055,MGYG000269778:0.00055)0.000:0.00055)1.000:0.01549)0.226:0.00107)1.000:0.13009,(((MGYG000076328:0.00055,(MGYG000180590:0.00052,(MGYG000084463:0.0,MGYG000049429:0.0):0.00079)0.921:0.00055)0.994:0.00132,((MGYG000120228:0.0,MGYG000267115:0.0):0.00060,(MGYG000159846:0.00995,MGYG000073050:0.00055)0.991:0.00129)0.982:0.00109)0.968:0.00209,((MGYG000200402:0.00086,MGYG000087377:0.00252)0.976:0.00135,((MGYG000028965:0.0,MGYG000111308:0.0):0.00079,(MGYG000047776:0.00055,((MGYG000189022:0.0,MGYG000186111:0.0):0.00055,MGYG000186687:0.00055)0.832:0.00055)0.970:0.00074)0.920:0.00090)0.978:0.00187)1.000:0.04752)0.996:0.00987)1.000:0.01157)1.000:0.01501)1.000:0.00839)0.974:0.00119)0.449:0.00054)0.798:0.00055)0.534:0.00055,((MGYG000285370:0.00096,(MGYG000071545:0.00193,MGYG000200518:0.00099)0.207:0.00055)1.000:0.00283,(((((((MGYG000148342:0.00111,MGYG000091086:0.00198)0.997:0.00189,((MGYG000104029:0.00055,(MGYG000252315:0.00055,((MGYG000218156:0.0,MGYG000128421:0.0,MGYG000089694:0.0,MGYG000098731:0.0,MGYG000210102:0.0,MGYG000164671:0.0,MGYG000206196:0.0):0.00055,MGYG000142567:0.00055)0.783:0.00055)0.000:0.00055)0.999:0.00231,((MGYG000015848:0.0,MGYG000066726:0.0):0.00089,((((MGYG000026363:0.0,MGYG000247842:0.0,MGYG000100666:0.0,MGYG000264327:0.0,MGYG000075427:0.0,MGYG000034957:0.0,MGYG000028693:0.0,MGYG000077116:0.0,MGYG000182788:0.0):0.00055,MGYG000058842:0.00055)0.913:0.00055,((MGYG000216135:0.00055,(MGYG000241876:0.00055,((MGYG000130105:0.00055,(MGYG000086080:0.00055,(MGYG000130467:0.0,MGYG000147933:0.0):0.00131)0.719:0.00055)0.719:0.00055,(MGYG000212596:0.0,MGYG000267239:0.0):0.00055)0.852:0.00055)0.951:0.00055)0.693:0.00055,(((MGYG000226171:0.0,MGYG000200033:0.0,MGYG000005899:0.0,MGYG000048383:0.0):0.00055,(MGYG000185663:0.00259,(MGYG000035796:0.0,MGYG000096765:0.0):0.00055)0.822:0.00055)0.765:0.00055,(MGYG000219136:0.0,MGYG000275508:0.0):0.00055)0.000:0.00055)0.000:0.00055)0.000:0.00055,MGYG000278214:0.00055)0.990:0.00119)0.965:0.00149)0.957:0.00118)0.953:0.00095,(MGYG000058092:0.00304,MGYG000095925:0.00208)0.205:0.00055)0.864:0.00054,(MGYG000063162:0.00648,MGYG000023664:0.00414)1.000:0.00434)0.000:0.00055,MGYG000070051:0.00246)0.784:0.00055,(MGYG000025565:0.00098,(MGYG000094510:0.00223,((MGYG000045695:0.00123,(MGYG000276180:0.0,MGYG000022920:0.0):0.00151)1.000:0.00205,(((MGYG000156851:0.0,MGYG000064264:0.0):0.00055,MGYG000047297:0.00055)0.997:0.00174,(MGYG000063184:0.00163,(MGYG000038178:0.00051,(MGYG000153759:0.0,MGYG000022504:0.0):0.00055)0.988:0.00118)0.983:0.00089)0.910:0.00055)0.861:0.00055)0.988:0.00119)0.875:0.00055)0.759:0.00055,MGYG000033998:0.00117)0.787:0.00055)0.749:0.00055)0.789:0.00055)0.853:0.00055)0.764:0.00055)0.749:0.00055);
