# Supplementary material for: Chemical modulation of gut bacterial metabolism induces colanic acid and extends the lifespan of nematode and mammalian hosts
Source: PLoS Biol. 2025 Nov 11;23(11):e3002749. doi: 10.1371/journal.pbio.3002749 (PMC12604771; doi:10.1371/journal.pbio.3002749)
Supplement: S3 Data — Codes for conducting analyses in Fig 2G. (PY) [file pbio.3002749.s007.py]

"""
Supplementary Figure: ImageJ Script for Automated Bacterial Fluorescence Analysis

This script performs automated quantitative analysis of dual-channel bacterial 
fluorescence microscopy data with the following workflow:
1. Read image stacks (.nd2 format)
2. Split channels (green and red)
3. Generate masks for signal and background regions
4. Calculate background-corrected fluorescence intensities
5. Export quantitative results to CSV

Requirements: ImageJ/Fiji with Bio-Formats plugin

Author: Guo Hu
Repository: https://github.com/huguo0519/Cepha-project
"""

# Import required ImageJ and Bio-Formats libraries
from ij import IJ, ImagePlus, ImageStack
from ij.process import ImageStatistics as IS
from ij.process import AutoThresholder
import os, csv
from loci.plugins import BF, Slicer
from loci.plugins.in import ImporterOptions
from loci.common import Region

# Configure statistics options
options = IS.MEAN | IS.MEDIAN | IS.MIN_MAX

def maskGen(imp, flag):
    """
    Generate binary mask from fluorescence image using Otsu thresholding
    
    Parameters:
    imp (ImagePlus): Input fluorescence image
    flag (int): 1 for signal mask, 0 for background mask
    
    Returns:
    ImagePlus: Binary mask image
    """
    # Apply Gaussian blur to reduce noise
    IJ.run(imp, "Gaussian Blur...", "sigma=2.5")
    
    # Get image processor and apply Otsu thresholding
    ip = imp.getProcessor()
    ip.setAutoThreshold("Otsu dark no-reset")
    imp.show()
    
    # Convert to binary mask
    IJ.run("Convert to Mask")
    
    # Dilate background mask to exclude edge effects
    if flag == 0:
        for _ in range(5):  # Apply dilation 5 times
            IJ.run("Dilate")
    
    return imp

# ============================================================================
# CONFIGURATION SECTION - MODIFY THESE PATHS BEFORE RUNNING
# ============================================================================

# Input folder containing .nd2 image files
# NOTE: Change "\" to "/" in Windows paths
folder = "Folder Path"  # Replace with actual folder path

# Output CSV file path
csv_output_path = 'Folder Path/File Name.csv'  # Replace with actual output path

# File extension to process (change if needed)
file_extension = ".nd2"  # Line 54 reference - modify if using different format

# ============================================================================
# MAIN ANALYSIS LOOP
# ============================================================================

print("Starting automated bacterial fluorescence analysis...")
print("Processing folder:", folder)

# Initialize data storage
image_stat = []
filenamelist = []
k = 0

# Process all files in the specified folder
for filename in os.listdir(folder):
    if filename.endswith(file_extension):
        filenamelist.append(filename)
        print("Processing:", filename)
        file = os.path.join(folder, filename)
        
        # Configure Bio-Formats import options
        import_options = ImporterOptions()
        import_options.setSplitChannels(1)  # Split channels automatically
        import_options.setId(file)
        
        # Read image file three times for different processing steps
        imps_mask_sig = BF.openImagePlus(import_options)  # For signal mask
        imps_mask_bg = BF.openImagePlus(import_options)   # For background mask
        imps_imp = BF.openImagePlus(import_options)       # For intensity calculation
        
        # Initialize results for current image
        current_pair_total = []
        current_pair_mean = []
        
        # Process each channel (typically 2 channels: green and red)
        for i in xrange(len(imps_mask_sig)):
            # Generate binary masks
            mask_sig = maskGen(imps_mask_sig[i], 1)  # Signal regions
            mask_bg = maskGen(imps_mask_bg[i], 0)    # Background regions
            imp = imps_imp[i]  # Original intensity image
            
            # Convert to float processors for calculations
            ip_mask_sig = mask_sig.getProcessor().convertToFloat()
            pixels_mask_sig = ip_mask_sig.getPixels()
            
            ip_mask_bg = mask_bg.getProcessor().convertToFloat()
            pixels_mask_bg = ip_mask_bg.getPixels()
            
            ip_imp = imp.getProcessor().convertToFloat()
            pixels_imp = ip_imp.getPixels()
            
            # Identify signal and background pixels
            above = filter(lambda i: pixels_mask_sig[i] > 0, xrange(len(pixels_mask_sig)))
            below = filter(lambda i: pixels_mask_bg[i] < 1, xrange(len(pixels_mask_bg)))
            
            # Calculate mean background intensity
            background = []
            for j in xrange(len(below)):
                background.append(pixels_imp[below[j]])
            mbg = sum(background) / len(below)  # Average background value
            
            # Calculate background-corrected signal intensities
            signal = []
            for j in xrange(len(above)):
                signal.append(pixels_imp[above[j]] - mbg)
            
            # Store total and mean signal values
            current_pair_total.append(sum(signal))
            current_pair_mean.append(sum(signal) / len(above))
            
            print("  Channel", i+1, "- Total signal:", current_pair_total[i], 
                  "Mean signal:", current_pair_mean[i])
            k += 1
        
        # Store results for current image
        image_stat.append([current_pair_total, current_pair_mean])
        
    else:
        print("Ignoring:", filename)

# Close all open images
IJ.run("Close All")

# ============================================================================
# EXPORT RESULTS TO CSV
# ============================================================================

print("Analysis complete. Exporting results...")
print("Total images processed:", len(filenamelist))

with open(csv_output_path, 'wb') as csvfile:
    writer = csv.writer(csvfile, delimiter=',', quotechar='"', 
                       quoting=csv.QUOTE_NONNUMERIC)
    
    # Write header row
    writer.writerow(['filename', 'green_total', 'red_total', 
                    'green_mean', 'red_mean', 'GFP/RFP'])
    
    # Write data rows
    for i in xrange(len(filenamelist)):
        current_row = image_stat[i]
        current_total = current_row[0]
        current_mean = current_row[1]
        
        # Calculate GFP/RFP ratio (avoid division by zero)
        ratio = current_mean[0] / current_mean[1] if current_mean[1] != 0 else 0
        
        writer.writerow([filenamelist[i], current_total[0], current_total[1], 
                        current_mean[0], current_mean[1], ratio])

print("Results exported to:", csv_output_path)
print("Analysis complete!")

# ============================================================================
# SUMMARY STATISTICS
# ============================================================================
print("\n=== ANALYSIS SUMMARY ===")
print("Total files processed:", len(filenamelist))
print("Total measurements:", k)
print("Output file:", csv_output_path)
print("=========================")
