# Supplementary material for: Chemical modulation of gut bacterial metabolism induces colanic acid and extends the lifespan of nematode and mammalian hosts
Source: PLoS Biol. 2025 Nov 11;23(11):e3002749. doi: 10.1371/journal.pbio.3002749 (PMC12604771; doi:10.1371/journal.pbio.3002749)
Supplement: S4 Data — Codes for conducting analyses in Fig 1A–1C. (RMD) [file pbio.3002749.s008.Rmd]

---
title: "Figure1ABC"
author: "Xin Wei"
date: "2025-08-21"
output: pdf_document
---

```{r setup, include=FALSE}
knitr::opts_chunk$set(echo = TRUE)
```

## Figure 1A

1. Find gene sequences of CPS operon from UHGG

```{shell, echo=FALSE}
diamond makedb --threads 16 --in ./database/UHGG/uhgp-full.faa \
-d ./diamond/DB/uhgp-full

diamond blastx --threads 16 --evalue 0.001 --max-target-seqs 1000000 --strand both --outfmt 6 \
--db ./diamond/DB/uhgp-full --query ./cps_gene_cluster.fasta \
--out ./diamond/uhgp-full_by_genes.tsv
```

2. Alignment

```{shell, echo=FALSE}
for j in `seq 1 ${#geneList[@]}`;do
  Agene=${geneList[$((j-1))]}
  echo $Agene
  mafft --thread 16 ./diamond/targeted_proteins/by_gene/${Agene}.faa > ./mafft/${Agene}.aln
done
```

3. Trim

```{shell, echo=FALSE}
for j in `seq 1 ${#geneList[@]}`;do
  Agene=${geneList[$((j-1))]}
  echo $Agene
  trimal -in ./mafft/${Agene}.aln \
  -out ./trimal/${Agene}_trim.aln \
  -gt 0.1 -cons 10 -fasta
done
```

4. Phylogenetic tree construction

```{shell, echo=FALSE}
FastTree ./cps.aln > ./cps.tree
```

5. Visualization

```{r}
library(ggtree)
library(taxonomizr)
library(ggtreeExtra)
library(pctax)
library(ggnewscale)
library(ggstar)

tax_df = taxDF[taxDF$Genome %in% alnDF1_filter2$Genome, ]
tax_df_taxa = str_split_fixed(tax_df$Lineage, ';', 7) %>% as.data.frame()
genus_count = table(tax_df_taxa$V6) %>% as.data.frame()
tax_df_taxa$num = genus_count$Freq[match(tax_df_taxa$V6, genus_count$Var1)]
tax_df_taxa$Genus = paste0(str_remove(tax_df_taxa$V6, '^g__'), ' (', tax_df_taxa$num, ')')
annoTreeDF = data.frame(
  ID = tax_df$Genome,
  Family = tax_df_taxa$V5,
  Genus = tax_df_taxa$Genus,
  Species = tax_df_taxa$V7
  # abuMean = AbuMean$Mean[match(nodeDF$label, AbuMean$Taxa)],
  # LDA = lesDF1$LDA2[match(nodeDF$label, lesDF1$Name)]
)
tree = read.tree('./tree/cps.tree')
tree = ape::root(tree, outgroup = "MGYG000003395", edgelabel = TRUE) # Superficieibacter
nodeDF = fortify(tree)
nodeDF$Family = annoTreeDF$Family[match(nodeDF$label, annoTreeDF$ID)]
nodeDF$Genus = annoTreeDF$Genus[match(nodeDF$label, annoTreeDF$ID)]
levels(nodeDF$Genus)
nodeDF$Species = annoTreeDF$Species[match(nodeDF$label, annoTreeDF$ID)]
nodeDF$Genus[is.na(nodeDF$Genus)] = ''

nodeDF$Genus = factor(nodeDF$Genus, levels = c(names(table(annoTreeDF$Genus) %>% sort(., decreasing = T)), ''))


# scaleClade(p1, nodeE, 0.1) %>% collapse(nodeE, 'max', fill="darkgreen")
table(nodeDF$Genus)
color20 = c(brewer.pal(7, 'Set1')[c(1:5, 7)],
            '#FDB462', '#B3DE69', '#FB8072', '#8DD3C7', 
            '#1C9E77', '#D95F02', '#A6761D', '#FCCDE5', '#F02A7F',
            'gray', 'black')
g_nodes = c()
for(g in levels(nodeDF$Genus)){g_nodes = c(g_nodes, MRCA(tree, .node1 = nodeDF$label[which(nodeDF$Genus == g)]))}

dat = data.frame(node = g_nodes, fill = color20[1:17])

tr = ggtree(nodeDF, color = 'darkgray', layout = 'circular', size = 0.3) + # layout = 'rectangular'
      geom_tippoint(aes(color = Genus), size = 0.3) +
      scale_color_manual(values = c(color20[1:17], 'white'), name = 'Genus (# species)') +
      theme(legend.key.size = unit(5, 'mm'), legend.text = element_text(size = 10)) +
      guides(colour = guide_legend(override.aes = list(size = 2))) +
      new_scale_color() +
      geom_nodelab(aes(subset = node%in%c(7336)), size = 2, color = "black")
collapse_label = read.delim('./E.coli_collapse2.txt')[, 1]
MRCA(tr, .node1 = nodeDF$label[which(nodeDF$label %in% collapse_label)])
# nodeE = 8460
nodeE = 8482

tr=scaleClade(tr, nodeE, 0.003) %>% collapse(node = nodeE, 'max', fill="#E4211C", color = 'black', size = 0.1)
tr = tr + geom_hilight(data = dat[2:5, ], alpha = 0.2, # extendto = 0.4,
                   mapping = aes(node = node, fill = I(fill))) +
  geom_treescale()
pdf('./output/tree_collapse_add_scale.pdf', width = 7, height = 7)
print(tr)
dev.off()

```

## Figure 1B

1. Get the metadata of dataset PRJNA675598

```{r, echo=FALSE}
metaDF0 = read.table('./filereport_read_run_PRJNA675598_tsv.txt', sep = '\t', header = T)
metaDF1 = read.xlsx('./Source Data Fig. 1.xlsx', startRow = 2)
colnames(metaDF1)[1:2] = c('Group', 'SampleID')
metaDF1$SampleID %<>% str_trim(., side = 'both')
metaDF1$Group[1:125] = 'Centenarian'
metaDF1$Group[126:232] = 'Elderly'
metaDF1$Group[233:279] = 'Young'
metaDF1$Group[280:297] = 'Lineal relatives of Centenarian'
table(metaDF1$Group)
metaDF0$sample_alias = str_replace(metaDF0$sample_alias, 'IF_', 'IF-')
metaDF0$sample_alias[startsWith(metaDF0$sample_alias, 'IF-')] = str_remove(metaDF0$sample_alias[startsWith(metaDF0$sample_alias, 'IF-')], 'rewa|re|wa')

metaDF1$SampleID[metaDF1$SampleID == "IF-029-2"] = 'IF-029'
metaDF1$SampleID[metaDF1$SampleID == "IF-062-2"] = 'IF-062'
setdiff(metaDF0$sample_alias, metaDF1$SampleID)
setdiff(metaDF1$SampleID, metaDF0$sample_alias)
interID = intersect(metaDF0$sample_alias[metaDF0$run_accession != 'SRR15051208'], metaDF1$SampleID)
metaDF2 = data.frame(
  SampleID = interID,
  AccID = metaDF0$run_accession[match(interID, metaDF0$sample_alias)],
  Group = metaDF1$Group[match(interID, metaDF1$SampleID)]
)
table(metaDF2$Group)
```

2. Mapping reads to CPS operon sequence

```{shell, echo=FALSE}
mapped=$(samtools view -@ 8 ${outDir}/${sample}.bam | cut -f1 | sort | uniq | wc -l)
read1=$(zcat ${inDir}/${sample}_1.fastq.gz | grep '@' | wc -l)
read2=$(zcat ${inDir}/${sample}_2.fastq.gz | grep '@' | wc -l)
echo -e "${sample}\t${mapped}\t${read1}\t${read2}" >> ${outDir}.txt
```


3. Boxplot showing the percentage of mapped reads

```{r, echo=FALSE}

mapDF0 = read.delim2('./gut_PRJNA675598_to_operon.txt', sep = '\t', header = F)
colnames(mapDF0) = c('SampleID', 'Mapped_reads', 'Total_reads')

mapDF0$Percentage  = mapDF0$Mapped_reads*100/mapDF0$Total_reads

mapDF0$log10_Percentage =log10(mapDF0$Percentage )
range(mapDF0$Percentage)

mapDF0

mapDF0$Group = metaDF2$Group[match(mapDF0$SampleID, metaDF2$AccID)]
mapDF0$Group = factor(mapDF0$Group, levels = c('Centenarian', 'Elderly', 'Young'))
mapDF1 = mapDF0[!is.na(mapDF0$Group), ]
mean(mapDF1$Total_reads)
table(mapDF1$Group)

mapDF1_out = mapDF1[mapDF1$Group %in% c('Centenarian', 'Elderly'), ]

table(mapDF1_out$Group)
write

mapDF2 = mapDF1[!is.infinite(mapDF1$log10_Percentage), ]

table(mapDF2$Group)

write.xlsx(mapDF1_out, file = './Figure1B.xlsx', rowNames = F)

pdf('./output/abu_of_operon_in_PRJNA675598.pdf', width = 3.64, height = 3.74)

drawBoxplot(mapDF2, x = 'Group', y = 'log10_Percentage', groupColor = RColorBrewer::brewer.pal(3, 'Set1'), y.position = c(-0.05, 0.4, 0.85), 
            yLab = 'log10(Percentage of mapped reads)', pointSize = 2, title = 'cps operon') +
  theme(axis.text.x = element_text(angle = 0, hjust = 0.5), axis.title.x = element_blank(), 
        legend.position = 'none', aspect.ratio = 1)
dev.off()

```


## Figure 1C

1. Get the metadata of dataset PRJEB25514

```{r, echo=FALSE}
metaDF0 = read.table('./filereport_read_run_PRJEB25514_tsv.txt', sep = '\t', header = T)
metaDF1 = read.xlsx('./Table S1.xlsx')
metaDF1$SampleID = str_split_fixed(metaDF1$`#SampleID`, '_', 2)[, 2]
metaDF1$AccID = metaDF0$run_accession[match(metaDF1$SampleID, str_remove(metaDF0$sample_alias, '_test'))]
metaDF1$Group[metaDF1$Group == 'C'] = 'Centenarian'
metaDF1$Group[metaDF1$Group == 'E'] = 'Elderly'
metaDF1$Group[metaDF1$Group == 'Y'] = 'Young'
table(metaDF1$Group)

```

2. Mapping reads to CPS operon sequence (similar as Figure 1B)

3. Boxplot showing the percentage of mapped reads

```{r, echo=FALSE}
mapDF0 = read.delim2('./bwa/gut_PRJEB25514_to_operon.txt', sep = '\t', header = F)
colnames(mapDF0) = c('SampleID', 'Mapped_reads', 'Total_reads')
range(mapDF0$Percentage)
mapDF0$Percentage = mapDF0$Mapped_reads*100/mapDF0$Total_reads
mapDF0$log10_Percentage = log10(mapDF0$Percentage)

mapDF0$Group = metaDF1$Group[match(mapDF0$SampleID, metaDF1$AccID)]
mapDF0$Group = factor(mapDF0$Group, levels = c('Centenarian', 'Elderly', 'Young'))
write.xlsx(mapDF0[mapDF0$Group != 'Young', ], file = './Figure1C.xlsx', rowNames = F)

pdf('./output/abu_of_operon_in_PRJEB25514.pdf', width = 3.64, height = 3.74)
nrow(mapDF0[mapDF0$Group != 'Young', ])

drawBoxplot(mapDF0[mapDF0$Group != 'Young', ], x = 'Group', y = 'Percentage', groupColor = RColorBrewer::brewer.pal(2, 'Set1'), 
            y.position = c(-0.1), 
            yLab = 'log10(Percentage of mapped reads)', pointSize = 2, title = 'cps operon') +
  theme(axis.text.x = element_text(angle = 0, hjust = 0.5), axis.title.x = element_blank(), 
        legend.position = 'none', aspect.ratio = 1)
dev.off()
```
